# Supplementary material for: Placental Gene Transcript Proportions are Altered in the Presence of In Utero Arsenic and Cadmium Exposures, Genetic Variants, and Birth Weight Differences
Source: Front Genet. 2022 May 13;13:865449. doi: 10.3389/fgene.2022.865449 (PMC9136297; doi:10.3389/fgene.2022.865449)
Supplement: Supplementary file 4 [file DataSheet1.xlsx]

## Sheet: SuppTable1
Supplementary Table 1. Study participant characteristics by arsenic exposure (n=171)
	Low As (n=86)	High As (n=85)	p-value
	n (%)	n (%)
Infant sex (Female)	43 (50.0)	43 (50.6)	1
Maternal race/ethnicity			0.064
White	72 (83.7)	66 (77.6)
Black	6 (7.0)	2 (2.4)
Other	8 (9.3)	17 (20.0)
Delivery mode (Vaginal)	39 (45.3)	49 (57.6)	0.15
Parity (nulliparous)	32 (37.6)	24 (28.2)	0.25
	Mean (SD)	Mean (SD)
Birthweight (grams)	3584.7 (612.0)	3533.24 (670.6)	0.6
Gestational age (weeks)	39.1 (1.0)	39.1 (0.9)	0.81
Maternal age (years)	31.9 (4.2)	31.6 (4.2)	0.61
Maternal BMI (kg/m2)	26.9 (6.2)	26.3 (6.7)	0.59
Arsenic (ug/g)	0.03 (0.0)	0.07 (0.1)	<0.01
Cadmium (ug/g)	0.01 (0.0)	0.02 (0.0)	0.14
Batch			0.09
1	6 (7.0)	15 (17.6)
2	13 (15.1)	12 (14.1)
3	6 (7.0)	5 (5.9)
4	21 (24.4)	26 (30.6)
5	13 (15.1)	14 (16.5)
6	27 (31.4)	13 (15.3)

## Sheet: SuppTable2
Supplementary Table 2. Study participant characteristics by cadmium exposure (n=171)
	Low Cd (n=86)	High Cd (n=85)	p-value
	n (%)	n (%)
Infant sex (Female)	32 (37.2)	54 (63.5)	<0.01
Maternal race/ethnicity			0.76
White	70 (81.4)	68 (80.0)
Black	3 (3.5)	5 (5.9)
Other	13 (15.1)	12 (14.1)
Delivery mode (Vaginal)	42 ( 48.8)	46 ( 54.1)	0.59
Parity (nulliparous)	28 ( 32.9)	28 ( 32.9)	1
	Mean (SD)	Mean (SD)
Birthweight (grams)	3570.2 (680.2)	3547.9 (601.4)	0.82
Gestational age (weeks)	39.1 (0.9)	39.1 (0.9)	0.8
Maternal age (years)	32.2 (3.9)	31.4 (4.4)	0.21
Maternal BMI (kg/m2)	27.1 (6.6)	26.1 (6.3)	0.28
Arsenic (ug/g)	0.05 (0.1)	0.05 (0.0)	0.71
Cadmium (ug/g)	0.00 (0.0)	0.03 (0.0)	<0.01
Batch			0.1
1	8 (9.3)	13 (15.3)
2	19 (22.1)	6 (7.1)
3	8 (9.3)	3 (3.5)
4	40 (46.5)	7 (8.2)
5	8 (9.3)	19 (22.4)
6	3 (3.5)	37 (43.5)

## Sheet: SuppTable3
Supplementary Table 3. SGA-related DTU genes
hgnc_symbol	geneID	txID	gene	transcript	chromosome_name	start_position	end_position
ACAA1	ENSG00000060971	ENST00000452171	0.0143965	0.000580917	3	38103129	38137242
AK6	ENSG00000085231	ENST00000512561	0.0423158	0.00969719	5	69350984	69370013
APEX1	ENSG00000100823	ENST00000553368	0.0388161	0.0273151	14	20455191	20457772
ARIH2	ENSG00000177479	ENST00000495507	0.0181701	0.00131589	3	48918821	48986382
ARPC5	ENSG00000162704	ENST00000367534	0.0219251	0.00240405	1	183620846	183635783
CAB39	ENSG00000135932	ENST00000258418	0.0350844	0	2	230712842	230821075
CAB39	ENSG00000135932	ENST00000614925	0.0350844	0	2	230712842	230821075
CDKL1	ENSG00000100490	ENST00000534566	0.0454438	0.013744	14	50326265	50416461
CHCHD3	ENSG00000106554	ENST00000457942	0.0350844	0.0049292	7	132784870	133082090
CLIC4	ENSG00000169504	ENST00000497755	0.0488856	0.0117771	1	24745382	24844321
CLK1	ENSG00000013441	ENST00000472679	6.57684e-05	0.00406893	2	200853009	200864691
CNOT2	ENSG00000111596	ENST00000548686	0.016281	0.000391522	12	70243002	70354993
CSNK1E	ENSG00000213923	ENST00000498529	0.00121942	2.56962e-05	22	38290691	38318084
EBI3	ENSG00000105246	ENST00000221847	0.0414613	0	19	4229523	4237528
EBI3	ENSG00000105246	ENST00000599339	0.0414613	0	19	4229523	4237528
FBXW2	ENSG00000119402	ENST00000453291	0.0195597	0.00984831	9	120751978	120793416
FHIP2A	ENSG00000151553	ENST00000369250	0.0444032	0.00859463	10	114821744	114899832
FNDC3B	ENSG00000075420	ENST00000443501	0.0185876	0.0177705	3	172039578	172401669
FUBP1	ENSG00000162613	ENST00000480673	0.0152056	0.00104879	1	77944055	77979110
GBA	ENSG00000177628	ENST00000464536	0.0219251	0.0447588	1	155234452	155244699
GCLC	ENSG00000001084	ENST00000514373	0.0194532	0.00214652	6	53497341	53616970
GRAMD1B	ENSG00000023171	ENST00000632815	0.00808882	0.000126268	11	123358428	123627774
HNRNPAB	ENSG00000197451	ENST00000355836	0.0494495	0.0276024	5	178204533	178211163
HSPB8	ENSG00000152137	ENST00000281938	0.0401535	0	12	119171555	119224855
HSPB8	ENSG00000152137	ENST00000542496	0.0401535	0	12	119171555	119224855
IAH1	ENSG00000134330	ENST00000351760	0.0453718	0	2	9473658	9496543
IAH1	ENSG00000134330	ENST00000490621	0.0453718	0	2	9473658	9496543
ILKAP	ENSG00000132323	ENST00000612675	0.0427532	0.00353127	2	238170402	238203708
INHA	ENSG00000123999	ENST00000489456	0.0152002	0	2	219569162	219575711
INHA	ENSG00000123999	ENST00000243786	0.0152002	0	2	219569162	219575711
INHBA	ENSG00000122641	ENST00000242208	0.0448041	0	7	41667168	41705834
INHBA	ENSG00000122641	ENST00000442711	0.0448041	0	7	41667168	41705834
ITGAV	ENSG00000138448	ENST00000433736	0.0164844	0.0246031	2	186590056	186680901
ITGAV	ENSG00000138448	ENST00000261023	0.0164844	0.03128	2	186590056	186680901
KANK1	ENSG00000107104	ENST00000382297	0.0253609	0.000991644	9	470291	746105
KIDINS220	ENSG00000134313	ENST00000638224	0.0260246	0.00520942	2	8721081	8837630
LAMTOR4	ENSG00000188186	ENST00000474141	0.0384935	0.0434432	7	100148912	100155944
M6PR	ENSG00000003056	ENST00000544193	0.0478276	0	12	8940361	8949761
M6PR	ENSG00000003056	ENST00000543834	0.0478276	0	12	8940361	8949761
MED12L	ENSG00000144893	ENST00000488092	0.0454438	0.0364615	3	151085286	151437072
MORF4L1	ENSG00000185787	ENST00000559619	0.0123553	0.00219582	15	78810487	78898139
MXI1	ENSG00000119950	ENST00000460667	0.00813326	0.00619483	10	110207605	110287365
NAA20	ENSG00000173418	ENST00000480550	0.00707334	0.000705777	20	20017310	20033655
NAA20	ENSG00000173418	ENST00000463154	0.00707334	0.0364548	20	20017310	20033655
NEK7	ENSG00000151414	ENST00000538004	0.0225657	0.0047065	1	198156994	198322420
NFKBIA	ENSG00000100906	ENST00000556664	0.0206886	0	14	35401513	35404749
NFKBIA	ENSG00000100906	ENST00000553342	0.0206886	0	14	35401513	35404749
NUP160	ENSG00000030066	ENST00000529863	5.44294e-07	4.85902e-10	11	47778087	47848555
ORMDL1	ENSG00000128699	ENST00000392349	0.016281	0.000499535	2	189770267	189784364
OSBPL10	ENSG00000144645	ENST00000485205	0.00813326	0.0177087	3	31657912	32077580
OSCP1	ENSG00000116885	ENST00000525869	0.0478276	0.0113745	1	36415827	36450451
PDAP1	ENSG00000106244	ENST00000626285	0.0399741	0.00471783	7	99392048	99408597
PDXK	ENSG00000160209	ENST00000490666	0.0159171	0.0495261	21	43719094	43762307
PGM3	ENSG00000013375	ENST00000507404	0.0355666	0	6	83161150	83193936
PGM3	ENSG00000013375	ENST00000605602	0.0355666	0	6	83161150	83193936
PIGO	ENSG00000165282	ENST00000472208	0.032575	0.00406689	9	35088688	35096601
PIK3AP1	ENSG00000155629	ENST00000339364	0.0350844	0.0108222	10	96593315	96720514
PILRB	ENSG00000121716	ENST00000608825	0.0355823	0.00687258	7	100352176	100367831
PMPCA	ENSG00000165688	ENST00000619192	0.0355666	0.00595766	9	136410641	136423761
POGLUT3	ENSG00000178202	ENST00000530318	0.028925	0.0131709	11	108472112	108498384
PSG1	ENSG00000231924	ENST00000601456	0.0195597	0.00242743	19	42866464	42879822
PSG3	ENSG00000221826	ENST00000614582	0.0434173	0.0148975	19	42721638	42740481
PSG9	ENSG00000183668	ENST00000291752	0.00858584	0.000698952	19	43211791	43269530
PTMA	ENSG00000187514	ENST00000409115	0.0416676	0.0113621	2	231706895	231713551
RAB1B	ENSG00000174903	ENST00000311481	0.0185876	0	11	66268590	66277492
RAB1B	ENSG00000174903	ENST00000527397	0.0185876	0	11	66268590	66277492
RBFOX2	ENSG00000100320	ENST00000473487	0.00813326	0.000217642	22	35738736	36028824
RBMS1	ENSG00000153250	ENST00000409289	0.0152357	0.0181337	2	160272151	160493807
RDX	ENSG00000137710	ENST00000530085	0.0423158	0.00221358	11	109864295	110296712
RIC1	ENSG00000107036	ENST00000545641	0.0105159	0.000313343	9	5629025	5776557
RNF25	ENSG00000163481	ENST00000497832	0.0406561	0.0105152	2	218663892	218672002
RPS18	ENSG00000231500	ENST00000439602	0.0355666	0	6	33272075	33276511
RPS18	ENSG00000231500	ENST00000479802	0.0355666	0	6	33272075	33276511
SDCBP	ENSG00000137575	ENST00000447267	0.0164844	0.029557	8	58552924	58582859
SEMA4C	ENSG00000168758	ENST00000305476	0.0365776	0.0133144	2	96859718	96870757
SF3A3	ENSG00000183431	ENST00000488934	0.0143965	0	1	37956975	37990075
SF3A3	ENSG00000183431	ENST00000462258	0.0143965	0	1	37956975	37990075
SLC38A2	ENSG00000134294	ENST00000256689	0.00449712	0.0247905	12	46358188	46372773
SMAD4	ENSG00000141646	ENST00000586253	0.0251571	0.0389181	18	51028394	51085045
SPCS2	ENSG00000118363	ENST00000527290	0.0143965	0.00132766	11	74949261	74979033
SPIRE2	ENSG00000204991	ENST00000565628	0.0206287	0.00290316	16	89818179	89871319
SRSF7	ENSG00000115875	ENST00000409276	0.00813326	0.0059302	2	38743599	38751494
SYPL1	ENSG00000008282	ENST00000634737	0.0401535	0.00460786	7	106090505	106112576
TBL1XR1	ENSG00000177565	ENST00000636187	0.0149761	0.00090323	3	177019340	177228000
TJP1	ENSG00000104067	ENST00000473741	0.0301151	0.00740955	15	29699367	29968915
TLE1	ENSG00000196781	ENST00000491534	0.047523	0.00724978	9	81583683	81689547
TUBA1B	ENSG00000123416	ENST00000336023	0.0341295	0	12	49127782	49131397
TUBA1B	ENSG00000123416	ENST00000550367	0.0341295	0	12	49127782	49131397
UBE2A	ENSG00000077721	ENST00000346330	0.000172529	3.83933e-07	X	119574536	119591083
UBE2D3	ENSG00000109332	ENST00000510129	0.0353622	0.00472218	4	102794383	102868896
UBE2K	ENSG00000078140	ENST00000510934	0.00813326	0.000140527	4	39698109	39782792
UBXN7	ENSG00000163960	ENST00000413584	0.0395167	0.013562	3	196347662	196432430
VEZT	ENSG00000028203	ENST00000552821	0.0164844	0.00310084	12	95217746	95302799
VPS4A	ENSG00000132612	ENST00000564399	3.15383e-05	2.99756e-08	16	69311350	69326939
WFS1	ENSG00000109501	ENST00000506588	0.0346033	0.0266801	4	6269849	6303265
YIPF5	ENSG00000145817	ENST00000522203	0.0440533	0.0344931	5	144158162	144170714
ZNF7	ENSG00000147789	ENST00000532393	0.0205378	0.00807133	8	144827518	144847509

## Sheet: SuppTable4
Supplementary Table 4. Arsenic-related DTU genes (exposure dichotomized at the median)
hgnc_symbol	geneID	txID	gene	transcript	chromosome_name	start_position	end_position
ACSL3	ENSG00000123983	ENST00000535678	0.0350917	0.00188149	2	222860942	222944639
ACSL3	ENSG00000123983	ENST00000540115	0.0350917	1	2	222860942	222944639
ACSL3	ENSG00000123983	ENST00000421680	0.0350917	1	2	222860942	222944639
ACSL3	ENSG00000123983	ENST00000407441	0.0350917	1	2	222860942	222944639
CALCOCO1	ENSG00000012822	ENST00000546619	0.000510346	2.13791e-07	12	53708517	53727745
CALCOCO1	ENSG00000012822	ENST00000546443	0.000510346	1	12	53708517	53727745
CALCOCO1	ENSG00000012822	ENST00000548263	0.000510346	1	12	53708517	53727745
CALCOCO1	ENSG00000012822	ENST00000550804	0.000510346	1	12	53708517	53727745
CALCOCO1	ENSG00000012822	ENST00000549935	0.000510346	1	12	53708517	53727745
CALCOCO1	ENSG00000012822	ENST00000552282	0.000510346	1	12	53708517	53727745
CD151	ENSG00000177697	ENST00000530726	0.00117066	1.09831e-05	11	832887	839831
CD151	ENSG00000177697	ENST00000397421	0.00117066	1	11	832887	839831
CD151	ENSG00000177697	ENST00000642413	0.00117066	1	11	832887	839831
CD151	ENSG00000177697	ENST00000525181	0.00117066	1	11	832887	839831
CLIC5	ENSG00000112782	ENST00000476852	0.046988	0.00517038	6	45880827	46080348
CLIC5	ENSG00000112782	ENST00000339561	0.046988	1	6	45880827	46080348
CLIC5	ENSG00000112782	ENST00000644324	0.046988	1	6	45880827	46080348
CLIC5	ENSG00000112782	ENST00000544153	0.046988	1	6	45880827	46080348
DOCK9	ENSG00000088387	ENST00000450257	0.00695907	1	13	98793429	99086625
DOCK9	ENSG00000088387	ENST00000627024	0.00695907	1	13	98793429	99086625
DOCK9	ENSG00000088387	ENST00000473165	0.00695907	1	13	98793429	99086625
IDH3G	ENSG00000067829	ENST00000495356	0.0448019	0.0935818	X	153785766	153794512
IDH3G	ENSG00000067829	ENST00000497043	0.0448019	0.485311	X	153785766	153794512
IDH3G	ENSG00000067829	ENST00000454076	0.0448019	1	X	153785766	153794512
KMT2C	ENSG00000055609	ENST00000418673	0.0448019	0	7	152134922	152436644
KMT2C	ENSG00000055609	ENST00000452749	0.0448019	0	7	152134922	152436644
LTBP1	ENSG00000049323	ENST00000404816	0.00117066	1	2	32946953	33399509
LTBP1	ENSG00000049323	ENST00000413303	0.00117066	1	2	32946953	33399509
LTBP1	ENSG00000049323	ENST00000415140	0.00117066	1	2	32946953	33399509
LTBP1	ENSG00000049323	ENST00000422669	0.00117066	1	2	32946953	33399509
MRPL11	ENSG00000174547	ENST00000534488	0.0448019	0	11	66435075	66466738
MRPL11	ENSG00000174547	ENST00000329819	0.0448019	0	11	66435075	66466738
ORMDL1	ENSG00000128699	ENST00000392349	0.0181027	0.00160599	2	189770267	189784364
ORMDL1	ENSG00000128699	ENST00000496543	0.0181027	1	2	189770267	189784364
ORMDL1	ENSG00000128699	ENST00000442547	0.0181027	1	2	189770267	189784364
ORMDL1	ENSG00000128699	ENST00000458355	0.0181027	1	2	189770267	189784364
SNX6	ENSG00000129515	ENST00000556303	0.0448019	0.019117	14	34561093	34630160
SNX6	ENSG00000129515	ENST00000557265	0.0448019	1	14	34561093	34630160
SNX6	ENSG00000129515	ENST00000362031	0.0448019	1	14	34561093	34630160
TCAF1	ENSG00000198420	ENST00000479870	0.0172838	1	7	143851375	143902198
TCAF1	ENSG00000198420	ENST00000355951	0.0172838	1	7	143851375	143902198
TCAF1	ENSG00000198420	ENST00000478172	0.0172838	1	7	143851375	143902198
TMBIM6	ENSG00000139644	ENST00000552635	0.0448019	1	12	49707725	49764934
TMBIM6	ENSG00000139644	ENST00000267115	0.0448019	1	12	49707725	49764934
TMBIM6	ENSG00000139644	ENST00000547798	0.0448019	1	12	49707725	49764934
TMBIM6	ENSG00000139644	ENST00000547013	0.0448019	1	12	49707725	49764934
TMBIM6	ENSG00000139644	ENST00000549471	0.0448019	1	12	49707725	49764934
TSPAN3	ENSG00000140391	ENST00000558745	0.0448019	1	15	77041404	77083984
TSPAN3	ENSG00000140391	ENST00000424443	0.0448019	1	15	77041404	77083984
TSPAN3	ENSG00000140391	ENST00000561277	0.0448019	1	15	77041404	77083984
TSPAN3	ENSG00000140391	ENST00000559494	0.0448019	1	15	77041404	77083984
TSPAN3	ENSG00000140391	ENST00000558394	0.0448019	1	15	77041404	77083984
USP15	ENSG00000135655	ENST00000280377	0.0137564	1	12	62260338	62417431
USP15	ENSG00000135655	ENST00000548836	0.0137564	1	12	62260338	62417431
USP15	ENSG00000135655	ENST00000547317	0.0137564	1	12	62260338	62417431
USP15	ENSG00000135655	ENST00000549268	0.0137564	1	12	62260338	62417431
USP15	ENSG00000135655	ENST00000552346	0.0137564	1	12	62260338	62417431
VAV3	ENSG00000134215	ENST00000370056	0.0172838	1	1	107571161	107965180
VAV3	ENSG00000134215	ENST00000529413	0.0172838	1	1	107571161	107965180
VAV3	ENSG00000134215	ENST00000415432	0.0172838	1	1	107571161	107965180
VAV3	ENSG00000134215	ENST00000529033	0.0172838	1	1	107571161	107965180
VAV3	ENSG00000134215	ENST00000479977	0.0172838	1	1	107571161	107965180

## Sheet: SuppTable5
Supplementary Table 5. Cadmium-related DTU genes (exposure dichotomized at the median)
hgnc_symbol	geneID	txID	gene	transcript	chromosome_name	start_position	end_position
PTMA	ENSG00000187514	ENST00000409115	3.90238e-05	3.58753e-07	2	231706895	231713551
PTMA	ENSG00000187514	ENST00000409683	3.90238e-05	0.00304832	2	231706895	231713551
PTMA	ENSG00000187514	ENST00000341369	3.90238e-05	1	2	231706895	231713551
PTMA	ENSG00000187514	ENST00000440384	3.90238e-05	1	2	231706895	231713551
ZNF706	ENSG00000120963	ENST00000519103	3.90238e-05	1.17588e-07	8	101177878	101206193
ZNF706	ENSG00000120963	ENST00000521272	3.90238e-05	0.00514135	8	101177878	101206193
ZNF706	ENSG00000120963	ENST00000520984	3.90238e-05	1	8	101177878	101206193
ZNF706	ENSG00000120963	ENST00000311212	3.90238e-05	1	8	101177878	101206193
ZNF706	ENSG00000120963	ENST00000520498	3.90238e-05	1	8	101177878	101206193
ZNF706	ENSG00000120963	ENST00000523146	3.90238e-05	1	8	101177878	101206193
YWHAE	ENSG00000108953	ENST00000575977	3.90238e-05	2.30063e-05	17	1344275	1400222
YWHAE	ENSG00000108953	ENST00000489287	3.90238e-05	0.00124037	17	1344275	1400222
YWHAE	ENSG00000108953	ENST00000571732	3.90238e-05	1	17	1344275	1400222
YWHAE	ENSG00000108953	ENST00000496706	3.90238e-05	1	17	1344275	1400222
BAZ2A	ENSG00000076108	ENST00000551812	0.000217853	1	12	56595596	56636816
BAZ2A	ENSG00000076108	ENST00000549787	0.000217853	1	12	56595596	56636816
BAZ2A	ENSG00000076108	ENST00000547453	0.000217853	1	12	56595596	56636816
BAZ2A	ENSG00000076108	ENST00000551759	0.000217853	1	12	56595596	56636816
BAZ2A	ENSG00000076108	ENST00000547650	0.000217853	1	12	56595596	56636816
PLEKHM2	ENSG00000116786	ENST00000462455	0.000384878	1.05697e-06	1	15684320	15734769
PLEKHM2	ENSG00000116786	ENST00000375793	0.000384878	1	1	15684320	15734769
PLEKHM2	ENSG00000116786	ENST00000642363	0.000384878	1	1	15684320	15734769
PLEKHM2	ENSG00000116786	ENST00000477849	0.000384878	1	1	15684320	15734769
ACTG1	ENSG00000184009	ENST00000573283	0.000472262	1	17	81509413	81523847
ACTG1	ENSG00000184009	ENST00000576209	0.000472262	1	17	81509413	81523847
ACTG1	ENSG00000184009	ENST00000571691	0.000472262	1	17	81509413	81523847
ACTG1	ENSG00000184009	ENST00000570382	0.000472262	1	17	81509413	81523847
RBMS1	ENSG00000153250	ENST00000475103	0.000684474	6.09348e-06	2	160272151	160493807
RBMS1	ENSG00000153250	ENST00000348849	0.000684474	1	2	160272151	160493807
RBMS1	ENSG00000153250	ENST00000474820	0.000684474	1	2	160272151	160493807
RPL29	ENSG00000162244	ENST00000475248	0.000684474	8.60601e-05	3	51993522	51995895
RPL29	ENSG00000162244	ENST00000294189	0.000684474	0.223715	3	51993522	51995895
RPL29	ENSG00000162244	ENST00000492277	0.000684474	0.259902	3	51993522	51995895
PUF60	ENSG00000179950	ENST00000527197	0.000684474	0.000213872	8	143816344	143829352
PUF60	ENSG00000179950	ENST00000456095	0.000684474	1	8	143816344	143829352
PUF60	ENSG00000179950	ENST00000349157	0.000684474	1	8	143816344	143829352
PUF60	ENSG00000179950	ENST00000528999	0.000684474	1	8	143816344	143829352
HDAC5	ENSG00000108840	ENST00000586802	0.000684474	1	17	44076746	44123702
HDAC5	ENSG00000108840	ENST00000586339	0.000684474	1	17	44076746	44123702
HDAC5	ENSG00000108840	ENST00000588419	0.000684474	1	17	44076746	44123702
HDAC5	ENSG00000108840	ENST00000588261	0.000684474	1	17	44076746	44123702
HDAC5	ENSG00000108840	ENST00000591714	0.000684474	1	17	44076746	44123702
MAGED1	ENSG00000179222	ENST00000473931	0.000684474	7.55152e-06	X	51803007	51902354
MAGED1	ENSG00000179222	ENST00000326587	0.000684474	1	X	51803007	51902354
MAGED1	ENSG00000179222	ENST00000482188	0.000684474	1	X	51803007	51902354
LGMN	ENSG00000100600	ENST00000555169	0.000724551	1	14	92703807	92748679
LGMN	ENSG00000100600	ENST00000557609	0.000724551	1	14	92703807	92748679
LGMN	ENSG00000100600	ENST00000556790	0.000724551	1	14	92703807	92748679
LGMN	ENSG00000100600	ENST00000557725	0.000724551	1	14	92703807	92748679
LGMN	ENSG00000100600	ENST00000554189	0.000724551	1	14	92703807	92748679
PARK7	ENSG00000116288	ENST00000493373	0.00326372	0.0300504	1	7954291	7985505
PARK7	ENSG00000116288	ENST00000338639	0.00326372	1	1	7954291	7985505
PARK7	ENSG00000116288	ENST00000377493	0.00326372	1	1	7954291	7985505
PARK7	ENSG00000116288	ENST00000469225	0.00326372	1	1	7954291	7985505
AMOTL1	ENSG00000166025	ENST00000299004	0.00326372	1	11	94706431	94876748
AMOTL1	ENSG00000166025	ENST00000317829	0.00326372	1	11	94706431	94876748
AMOTL1	ENSG00000166025	ENST00000433060	0.00326372	1	11	94706431	94876748
AMOTL1	ENSG00000166025	ENST00000539727	0.00326372	1	11	94706431	94876748
RASSF8	ENSG00000123094	ENST00000541490	0.00326372	6.38397e-05	12	25958232	26079892
RASSF8	ENSG00000123094	ENST00000405154	0.00326372	1	12	25958232	26079892
RASSF8	ENSG00000123094	ENST00000545413	0.00326372	1	12	25958232	26079892
RASSF8	ENSG00000123094	ENST00000539545	0.00326372	1	12	25958232	26079892
SPCS2	ENSG00000118363	ENST00000527290	0.00351853	8.51507e-05	11	74949261	74979033
SPCS2	ENSG00000118363	ENST00000527225	0.00351853	0.00427634	11	74949261	74979033
SPCS2	ENSG00000118363	ENST00000526883	0.00351853	1	11	74949261	74979033
PECAM1	ENSG00000261371	ENST00000563924	0.00384041	1	17	64319415	64413776
PECAM1	ENSG00000261371	ENST00000568702	0.00384041	1	17	64319415	64413776
PECAM1	ENSG00000261371	ENST00000564866	0.00384041	1	17	64319415	64413776
PECAM1	ENSG00000261371	ENST00000566616	0.00384041	1	17	64319415	64413776
PECAM1	ENSG00000261371	ENST00000569967	0.00384041	1	17	64319415	64413776
TCEAL4	ENSG00000133142	ENST00000494801	0.00556791	0.19907	X	103576231	103587729
TCEAL4	ENSG00000133142	ENST00000425011	0.00556791	1	X	103576231	103587729
TCEAL4	ENSG00000133142	ENST00000481555	0.00556791	1	X	103576231	103587729
TCEAL4	ENSG00000133142	ENST00000472484	0.00556791	1	X	103576231	103587729
TCEAL4	ENSG00000133142	ENST00000415568	0.00556791	1	X	103576231	103587729
RPL4	ENSG00000174444	ENST00000565723	0.00600109	1	15	66498015	66524532
RPL4	ENSG00000174444	ENST00000561775	0.00600109	1	15	66498015	66524532
RPL4	ENSG00000174444	ENST00000569696	0.00600109	1	15	66498015	66524532
RPL4	ENSG00000174444	ENST00000563473	0.00600109	1	15	66498015	66524532
RPL4	ENSG00000174444	ENST00000564439	0.00600109	1	15	66498015	66524532
MLF2	ENSG00000089693	ENST00000435120	0.00612628	1	12	6747996	6767475
MLF2	ENSG00000089693	ENST00000541305	0.00612628	1	12	6747996	6767475
MLF2	ENSG00000089693	ENST00000537126	0.00612628	1	12	6747996	6767475
MLF2	ENSG00000089693	ENST00000540710	0.00612628	1	12	6747996	6767475
SMS	ENSG00000102172	ENST00000404933	0.00715596	1	X	21940709	21994837
SMS	ENSG00000102172	ENST00000379404	0.00715596	1	X	21940709	21994837
SMS	ENSG00000102172	ENST00000478094	0.00715596	1	X	21940709	21994837
STIP1	ENSG00000168439	ENST00000305218	0.00760929	1	11	64185272	64204543
STIP1	ENSG00000168439	ENST00000536973	0.00760929	1	11	64185272	64204543
STIP1	ENSG00000168439	ENST00000538945	0.00760929	1	11	64185272	64204543
STIP1	ENSG00000168439	ENST00000543847	0.00760929	1	11	64185272	64204543
STIP1	ENSG00000168439	ENST00000538497	0.00760929	1	11	64185272	64204543
GRN	ENSG00000030582	ENST00000588143	0.00760929	1	17	44345246	44353106
GRN	ENSG00000030582	ENST00000588237	0.00760929	1	17	44345246	44353106
GRN	ENSG00000030582	ENST00000589923	0.00760929	1	17	44345246	44353106
GRN	ENSG00000030582	ENST00000586242	0.00760929	1	17	44345246	44353106
TBC1D15	ENSG00000121749	ENST00000462788	0.00850898	0.000952314	12	71839707	71927248
TBC1D15	ENSG00000121749	ENST00000485960	0.00850898	0.320234	12	71839707	71927248
TBC1D15	ENSG00000121749	ENST00000548679	0.00850898	1	12	71839707	71927248
TBC1D15	ENSG00000121749	ENST00000546450	0.00850898	1	12	71839707	71927248
SDC1	ENSG00000115884	ENST00000254351	0.00873193	0	2	20200797	20225433
SDC1	ENSG00000115884	ENST00000429035	0.00873193	0	2	20200797	20225433
PSMA1	ENSG00000129084	ENST00000524606	0.00873193	0	11	14504874	14643635
PSMA1	ENSG00000129084	ENST00000533331	0.00873193	0	11	14504874	14643635
ACLY	ENSG00000131473	ENST00000352035	0.00986466	1	17	41866917	41930542
ACLY	ENSG00000131473	ENST00000590151	0.00986466	1	17	41866917	41930542
ACLY	ENSG00000131473	ENST00000537919	0.00986466	1	17	41866917	41930542
ACLY	ENSG00000131473	ENST00000590770	0.00986466	1	17	41866917	41930542
ACLY	ENSG00000131473	ENST00000590735	0.00986466	1	17	41866917	41930542
REXO2	ENSG00000076043	ENST00000541703	0.00995518	1	11	114439435	114450279
REXO2	ENSG00000076043	ENST00000539275	0.00995518	1	11	114439435	114450279
REXO2	ENSG00000076043	ENST00000539119	0.00995518	1	11	114439435	114450279
GBA	ENSG00000177628	ENST00000464536	0.0122694	0.000757295	1	155234452	155244699
GBA	ENSG00000177628	ENST00000368373	0.0122694	1	1	155234452	155244699
GBA	ENSG00000177628	ENST00000484489	0.0122694	1	1	155234452	155244699
GBA	ENSG00000177628	ENST00000497670	0.0122694	1	1	155234452	155244699
ATPAF1	ENSG00000123472	ENST00000492233	0.0136379	1	1	46632737	46673867
ATPAF1	ENSG00000123472	ENST00000526821	0.0136379	1	1	46632737	46673867
ATPAF1	ENSG00000123472	ENST00000534216	0.0136379	1	1	46632737	46673867
SREK1	ENSG00000153914	ENST00000523851	0.0136379	0.000391324	5	66139971	66183615
SREK1	ENSG00000153914	ENST00000520058	0.0136379	0.845629	5	66139971	66183615
SREK1	ENSG00000153914	ENST00000284041	0.0136379	1	5	66139971	66183615
SREK1	ENSG00000153914	ENST00000518110	0.0136379	1	5	66139971	66183615
MCFD2	ENSG00000180398	ENST00000319466	0.0142351	1	2	46901870	46941855
MCFD2	ENSG00000180398	ENST00000493804	0.0142351	1	2	46901870	46941855
MCFD2	ENSG00000180398	ENST00000412438	0.0142351	1	2	46901870	46941855
MCFD2	ENSG00000180398	ENST00000434262	0.0142351	1	2	46901870	46941855
VPS52	ENSG00000223501	ENST00000445902	0.0147304	1	6	33250272	33272047
VPS52	ENSG00000223501	ENST00000495981	0.0147304	1	6	33250272	33272047
VPS52	ENSG00000223501	ENST00000471309	0.0147304	1	6	33250272	33272047
VPS52	ENSG00000223501	ENST00000493379	0.0147304	1	6	33250272	33272047
VPS52	ENSG00000223501	ENST00000495755	0.0147304	1	6	33250272	33272047
VPS52	ENSG00000223501	ENST00000463486	0.0147304	1	6	33250272	33272047
SLC25A3	ENSG00000075415	ENST00000552981	0.0147454	0.0161414	12	98593591	98606379
SLC25A3	ENSG00000075415	ENST00000547534	0.0147454	0.0463667	12	98593591	98606379
SLC25A3	ENSG00000075415	ENST00000548480	0.0147454	1	12	98593591	98606379
PSG6	ENSG00000170848	ENST00000599753	0.0150149	1	19	42902086	42919563
PSG6	ENSG00000170848	ENST00000292125	0.0150149	1	19	42902086	42919563
PSG6	ENSG00000170848	ENST00000595062	0.0150149	1	19	42902086	42919563
PSG6	ENSG00000170848	ENST00000594375	0.0150149	1	19	42902086	42919563
MFSD2A	ENSG00000168389	ENST00000483824	0.0160223	1	1	39955112	39969968
MFSD2A	ENSG00000168389	ENST00000372811	0.0160223	1	1	39955112	39969968
MFSD2A	ENSG00000168389	ENST00000434861	0.0160223	1	1	39955112	39969968
MFSD2A	ENSG00000168389	ENST00000491515	0.0160223	1	1	39955112	39969968
FNDC3A	ENSG00000102531	ENST00000484074	0.0160223	1	13	48975912	49209779
FNDC3A	ENSG00000102531	ENST00000398316	0.0160223	1	13	48975912	49209779
FNDC3A	ENSG00000102531	ENST00000497644	0.0160223	1	13	48975912	49209779
LY6E	ENSG00000160932	ENST00000292494	0.0162506	0.0078901	8	143017982	143023832
LY6E	ENSG00000160932	ENST00000521182	0.0162506	0.144494	8	143017982	143023832
LY6E	ENSG00000160932	ENST00000523847	0.0162506	1	8	143017982	143023832
LY6E	ENSG00000160932	ENST00000522528	0.0162506	1	8	143017982	143023832
RPS15A	ENSG00000134419	ENST00000563390	0.0162506	1	16	18781295	18790383
RPS15A	ENSG00000134419	ENST00000562935	0.0162506	1	16	18781295	18790383
RPS15A	ENSG00000134419	ENST00000563579	0.0162506	1	16	18781295	18790383
SMAD4	ENSG00000141646	ENST00000586253	0.0162506	0.0771752	18	51028394	51085045
SMAD4	ENSG00000141646	ENST00000592911	0.0162506	1	18	51028394	51085045
SMAD4	ENSG00000141646	ENST00000592186	0.0162506	1	18	51028394	51085045
SMAD4	ENSG00000141646	ENST00000611848	0.0162506	1	18	51028394	51085045
UBE2A	ENSG00000077721	ENST00000346330	0.0162506	0.0222569	X	119574536	119591083
UBE2A	ENSG00000077721	ENST00000630695	0.0162506	0.0461545	X	119574536	119591083
UBE2A	ENSG00000077721	ENST00000625938	0.0162506	1	X	119574536	119591083
UBE2A	ENSG00000077721	ENST00000629303	0.0162506	1	X	119574536	119591083
UBE2A	ENSG00000077721	ENST00000628734	0.0162506	1	X	119574536	119591083
PABPN1	ENSG00000100836	ENST00000216727	0.0181045	1	14	23321457	23326163
PABPN1	ENSG00000100836	ENST00000397276	0.0181045	1	14	23321457	23326163
PABPN1	ENSG00000100836	ENST00000555295	0.0181045	1	14	23321457	23326163
MORF4L2	ENSG00000123562	ENST00000360458	0.0181045	1	X	103675496	103688158
MORF4L2	ENSG00000123562	ENST00000423833	0.0181045	1	X	103675496	103688158
MORF4L2	ENSG00000123562	ENST00000467755	0.0181045	1	X	103675496	103688158
FBXO9	ENSG00000112146	ENST00000461222	0.0185699	0.0196393	6	53051991	53100873
FBXO9	ENSG00000112146	ENST00000473337	0.0185699	1	6	53051991	53100873
FBXO9	ENSG00000112146	ENST00000484812	0.0185699	1	6	53051991	53100873
FBXO9	ENSG00000112146	ENST00000484436	0.0185699	1	6	53051991	53100873
RPLP0	ENSG00000089157	ENST00000549098	0.0189304	1	12	120196699	120201235
RPLP0	ENSG00000089157	ENST00000547211	0.0189304	1	12	120196699	120201235
RPLP0	ENSG00000089157	ENST00000551914	0.0189304	1	12	120196699	120201235
TIMM17B	ENSG00000126768	ENST00000472645	0.0197666	0.0178654	X	48893447	48898143
TIMM17B	ENSG00000126768	ENST00000376582	0.0197666	0.156738	X	48893447	48898143
TIMM17B	ENSG00000126768	ENST00000465150	0.0197666	1	X	48893447	48898143
TIMM17B	ENSG00000126768	ENST00000464663	0.0197666	1	X	48893447	48898143
TMEM167B	ENSG00000215717	ENST00000338272	0.0203975	0	1	109090764	109096934
TMEM167B	ENSG00000215717	ENST00000479160	0.0203975	0	1	109090764	109096934
ALDOA	ENSG00000149925	ENST00000566012	0.0215593	1	16	30064164	30070457
ALDOA	ENSG00000149925	ENST00000566846	0.0215593	1	16	30064164	30070457
ALDOA	ENSG00000149925	ENST00000566146	0.0215593	1	16	30064164	30070457
ALDOA	ENSG00000149925	ENST00000566130	0.0215593	1	16	30064164	30070457
ALDOA	ENSG00000149925	ENST00000565355	0.0215593	1	16	30064164	30070457
SEC62	ENSG00000008952	ENST00000480708	0.0216757	1	3	169966635	169998373
SEC62	ENSG00000008952	ENST00000481435	0.0216757	1	3	169966635	169998373
SEC62	ENSG00000008952	ENST00000470355	0.0216757	1	3	169966635	169998373
DPP4	ENSG00000197635	ENST00000628861	0.0220896	0.000604142	2	161992245	162074394
DPP4	ENSG00000197635	ENST00000360534	0.0220896	1	2	161992245	162074394
DPP4	ENSG00000197635	ENST00000494507	0.0220896	1	2	161992245	162074394
DPP4	ENSG00000197635	ENST00000468903	0.0220896	1	2	161992245	162074394
TXNDC12	ENSG00000117862	ENST00000469458	0.026943	1	1	52020131	52055191
TXNDC12	ENSG00000117862	ENST00000371626	0.026943	1	1	52020131	52055191
TXNDC12	ENSG00000117862	ENST00000472624	0.026943	1	1	52020131	52055191
DDX5	ENSG00000108654	ENST00000581693	0.026943	1	17	64498254	64508199
DDX5	ENSG00000108654	ENST00000578758	0.026943	1	17	64498254	64508199
DDX5	ENSG00000108654	ENST00000578491	0.026943	1	17	64498254	64508199
DDX5	ENSG00000108654	ENST00000583201	0.026943	1	17	64498254	64508199
DDX5	ENSG00000108654	ENST00000630471	0.026943	1	17	64498254	64508199
CGA	ENSG00000135346	ENST00000627148	0.0271309	1	6	87085498	87095106
CGA	ENSG00000135346	ENST00000369582	0.0271309	1	6	87085498	87095106
CGA	ENSG00000135346	ENST00000610310	0.0271309	1	6	87085498	87095106
RAB5B	ENSG00000111540	ENST00000549505	0.0276108	0.00153115	12	55973913	55996683
RAB5B	ENSG00000111540	ENST00000553116	0.0276108	1	12	55973913	55996683
RAB5B	ENSG00000111540	ENST00000628569	0.0276108	1	12	55973913	55996683
TNFAIP3	ENSG00000118503	ENST00000421450	0.0285333	1	6	137867214	137883312
TNFAIP3	ENSG00000118503	ENST00000237289	0.0285333	1	6	137867214	137883312
TNFAIP3	ENSG00000118503	ENST00000433680	0.0285333	1	6	137867214	137883312
TNFAIP3	ENSG00000118503	ENST00000615468	0.0285333	1	6	137867214	137883312
TNFAIP3	ENSG00000118503	ENST00000485192	0.0285333	1	6	137867214	137883312
PFDN2	ENSG00000143256	ENST00000468311	0.0301032	0	1	161100556	161118055
PFDN2	ENSG00000143256	ENST00000368010	0.0301032	0	1	161100556	161118055
PLXNB2	ENSG00000196576	ENST00000434732	0.0301032	0	22	50274979	50307646
PLXNB2	ENSG00000196576	ENST00000425954	0.0301032	0	22	50274979	50307646
FOXO4	ENSG00000184481	ENST00000374259	0.0301032	1	X	71095851	71103532
FOXO4	ENSG00000184481	ENST00000466874	0.0301032	1	X	71095851	71103532
FOXO4	ENSG00000184481	ENST00000341558	0.0301032	1	X	71095851	71103532
FOXO4	ENSG00000184481	ENST00000464598	0.0301032	1	X	71095851	71103532
PPP1CC	ENSG00000186298	ENST00000620030	0.0306511	0.00255846	12	110719680	110742939
PPP1CC	ENSG00000186298	ENST00000335007	0.0306511	1	12	110719680	110742939
PPP1CC	ENSG00000186298	ENST00000550261	0.0306511	1	12	110719680	110742939
PPP1CC	ENSG00000186298	ENST00000551582	0.0306511	1	12	110719680	110742939
SETD2	ENSG00000181555	ENST00000409792	0.0322032	0.795159	3	47016428	47164113
SETD2	ENSG00000181555	ENST00000492397	0.0322032	1	3	47016428	47164113
SETD2	ENSG00000181555	ENST00000638947	0.0322032	1	3	47016428	47164113
SETD2	ENSG00000181555	ENST00000412450	0.0322032	1	3	47016428	47164113
ATP5ME	ENSG00000169020	ENST00000515116	0.0322032	0.0102199	4	672436	674330
ATP5ME	ENSG00000169020	ENST00000505852	0.0322032	0.620363	4	672436	674330
ATP5ME	ENSG00000169020	ENST00000304312	0.0322032	1	4	672436	674330
CTSL	ENSG00000135047	ENST00000340342	0.0322032	0.000846451	9	87724051	87731469
CTSL	ENSG00000135047	ENST00000375894	0.0322032	1	9	87724051	87731469
CTSL	ENSG00000135047	ENST00000495822	0.0322032	1	9	87724051	87731469
CTSL	ENSG00000135047	ENST00000482054	0.0322032	1	9	87724051	87731469
PDCD4	ENSG00000150593	ENST00000444997	0.0322032	1	10	110871795	110900006
PDCD4	ENSG00000150593	ENST00000483595	0.0322032	1	10	110871795	110900006
PDCD4	ENSG00000150593	ENST00000498367	0.0322032	1	10	110871795	110900006
ARCN1	ENSG00000095139	ENST00000264028	0.0322032	1	11	118572390	118603033
ARCN1	ENSG00000095139	ENST00000392859	0.0322032	1	11	118572390	118603033
ARCN1	ENSG00000095139	ENST00000614498	0.0322032	1	11	118572390	118603033
DAZAP2	ENSG00000183283	ENST00000551919	0.0322032	1	12	51238724	51271362
DAZAP2	ENSG00000183283	ENST00000439799	0.0322032	1	12	51238724	51271362
DAZAP2	ENSG00000183283	ENST00000549732	0.0322032	1	12	51238724	51271362
DAZAP2	ENSG00000183283	ENST00000436900	0.0322032	1	12	51238724	51271362
DAZAP2	ENSG00000183283	ENST00000551313	0.0322032	1	12	51238724	51271362
HNRNPC	ENSG00000092199	ENST00000553444	0.0322032	1	14	21209136	21269494
HNRNPC	ENSG00000092199	ENST00000557157	0.0322032	1	14	21209136	21269494
HNRNPC	ENSG00000092199	ENST00000553614	0.0322032	1	14	21209136	21269494
YIPF2	ENSG00000130733	ENST00000589971	0.0322032	0.0395527	19	10922185	10928681
YIPF2	ENSG00000130733	ENST00000253031	0.0322032	1	19	10922185	10928681
YIPF2	ENSG00000130733	ENST00000592646	0.0322032	1	19	10922185	10928681
YIPF2	ENSG00000130733	ENST00000588347	0.0322032	1	19	10922185	10928681
DSTN	ENSG00000125868	ENST00000474024	0.0322032	0	20	17570075	17609919
DSTN	ENSG00000125868	ENST00000449141	0.0322032	0	20	17570075	17609919
BCAP31	ENSG00000185825	ENST00000429550	0.0322032	0.00216924	X	153700492	153724565
BCAP31	ENSG00000185825	ENST00000645377	0.0322032	1	X	153700492	153724565
BCAP31	ENSG00000185825	ENST00000647529	0.0322032	1	X	153700492	153724565
TUBG1	ENSG00000131462	ENST00000251413	0.0343758	0	17	42609641	42615238
TUBG1	ENSG00000131462	ENST00000588056	0.0343758	0	17	42609641	42615238
PSMD1	ENSG00000173692	ENST00000409643	0.034626	1	2	231056845	231173116
PSMD1	ENSG00000173692	ENST00000444007	0.034626	1	2	231056845	231173116
PSMD1	ENSG00000173692	ENST00000467792	0.034626	1	2	231056845	231173116
PSMD1	ENSG00000173692	ENST00000491229	0.034626	1	2	231056845	231173116
PLSCR1	ENSG00000188313	ENST00000494568	0.0353646	0.0540279	3	146515180	146544856
PLSCR1	ENSG00000188313	ENST00000470496	0.0353646	1	3	146515180	146544856
PLSCR1	ENSG00000188313	ENST00000463777	0.0353646	1	3	146515180	146544856
TMEM205	ENSG00000105518	ENST00000592952	0.0371322	0.00473117	19	11342776	11346518
TMEM205	ENSG00000105518	ENST00000586218	0.0371322	1	19	11342776	11346518
TMEM205	ENSG00000105518	ENST00000590788	0.0371322	1	19	11342776	11346518
RPS24	ENSG00000138326	ENST00000645195	0.0376697	0.00243487	10	78033760	78056813
RPS24	ENSG00000138326	ENST00000372360	0.0376697	1	10	78033760	78056813
RPS24	ENSG00000138326	ENST00000360830	0.0376697	1	10	78033760	78056813
KAZN	ENSG00000189337	ENST00000376028	0.03804	0.00767583	1	13892792	15118043
KAZN	ENSG00000189337	ENST00000361144	0.03804	1	1	13892792	15118043
KAZN	ENSG00000189337	ENST00000400798	0.03804	1	1	13892792	15118043
KAZN	ENSG00000189337	ENST00000400797	0.03804	1	1	13892792	15118043
PRKCE	ENSG00000171132	ENST00000462720	0.03804	0.00943992	2	45651345	46187990
PRKCE	ENSG00000171132	ENST00000421201	0.03804	1	2	45651345	46187990
PRKCE	ENSG00000171132	ENST00000306156	0.03804	1	2	45651345	46187990
TNPO1	ENSG00000083312	ENST00000511754	0.03804	0.0028297	5	72816312	72916733
TNPO1	ENSG00000083312	ENST00000523768	0.03804	1	5	72816312	72916733
TNPO1	ENSG00000083312	ENST00000505082	0.03804	1	5	72816312	72916733
REEP5	ENSG00000129625	ENST00000379638	0.03804	1	5	112876385	112922289
REEP5	ENSG00000129625	ENST00000513339	0.03804	1	5	112876385	112922289
REEP5	ENSG00000129625	ENST00000474542	0.03804	1	5	112876385	112922289
REEP5	ENSG00000129625	ENST00000504247	0.03804	1	5	112876385	112922289
YIPF5	ENSG00000145817	ENST00000274496	0.03804	0.583469	5	144158162	144170714
YIPF5	ENSG00000145817	ENST00000519064	0.03804	1	5	144158162	144170714
YIPF5	ENSG00000145817	ENST00000448443	0.03804	1	5	144158162	144170714
YIPF5	ENSG00000145817	ENST00000522203	0.03804	1	5	144158162	144170714
PIGO	ENSG00000165282	ENST00000472208	0.03804	0.00661157	9	35088688	35096601
PIGO	ENSG00000165282	ENST00000361778	0.03804	1	9	35088688	35096601
PIGO	ENSG00000165282	ENST00000378617	0.03804	1	9	35088688	35096601
PIGO	ENSG00000165282	ENST00000491687	0.03804	1	9	35088688	35096601
FCHSD2	ENSG00000137478	ENST00000432043	0.03804	1	11	72836745	73142318
FCHSD2	ENSG00000137478	ENST00000543644	0.03804	1	11	72836745	73142318
FCHSD2	ENSG00000137478	ENST00000422375	0.03804	1	11	72836745	73142318
TUBA1C	ENSG00000167553	ENST00000552125	0.03804	0.00395602	12	49188736	49274600
TUBA1C	ENSG00000167553	ENST00000549183	0.03804	1	12	49188736	49274600
TUBA1C	ENSG00000167553	ENST00000548470	0.03804	1	12	49188736	49274600
ATP5F1B	ENSG00000110955	ENST00000548474	0.03804	1	12	56638175	56645984
ATP5F1B	ENSG00000110955	ENST00000547808	0.03804	1	12	56638175	56645984
ATP5F1B	ENSG00000110955	ENST00000552959	0.03804	1	12	56638175	56645984
ATP5F1B	ENSG00000110955	ENST00000551570	0.03804	1	12	56638175	56645984
ATP5F1B	ENSG00000110955	ENST00000548647	0.03804	1	12	56638175	56645984
TLE3	ENSG00000140332	ENST00000559608	0.03804	1	15	70047790	70098176
TLE3	ENSG00000140332	ENST00000542329	0.03804	1	15	70047790	70098176
TLE3	ENSG00000140332	ENST00000559826	0.03804	1	15	70047790	70098176
TLE3	ENSG00000140332	ENST00000559574	0.03804	1	15	70047790	70098176
EMP2	ENSG00000213853	ENST00000359543	0.03804	0	16	10528422	10580632
EMP2	ENSG00000213853	ENST00000536829	0.03804	0	16	10528422	10580632
ATXN2L	ENSG00000168488	ENST00000336783	0.03804	1	16	28822999	28837237
ATXN2L	ENSG00000168488	ENST00000570284	0.03804	1	16	28822999	28837237
ATXN2L	ENSG00000168488	ENST00000565845	0.03804	1	16	28822999	28837237
SYNGR2	ENSG00000108639	ENST00000585591	0.03804	0	17	78168581	78173527
SYNGR2	ENSG00000108639	ENST00000588282	0.03804	0	17	78168581	78173527
ANGPTL4	ENSG00000167772	ENST00000301455	0.03804	0.00264882	19	8363289	8374370
ANGPTL4	ENSG00000167772	ENST00000597137	0.03804	1	19	8363289	8374370
ANGPTL4	ENSG00000167772	ENST00000595079	0.03804	1	19	8363289	8374370
ANGPTL4	ENSG00000167772	ENST00000393962	0.03804	1	19	8363289	8374370
ANGPTL4	ENSG00000167772	ENST00000594875	0.03804	1	19	8363289	8374370
RABAC1	ENSG00000105404	ENST00000222008	0.03804	1	19	41956681	41959321
RABAC1	ENSG00000105404	ENST00000600292	0.03804	1	19	41956681	41959321
RABAC1	ENSG00000105404	ENST00000601891	0.03804	1	19	41956681	41959321
RABAC1	ENSG00000105404	ENST00000601028	0.03804	1	19	41956681	41959321
PSG1	ENSG00000231924	ENST00000601456	0.03804	0.0097989	19	42866464	42879822
PSG1	ENSG00000231924	ENST00000436291	0.03804	1	19	42866464	42879822
PSG1	ENSG00000231924	ENST00000403380	0.03804	1	19	42866464	42879822
PSG1	ENSG00000231924	ENST00000597058	0.03804	1	19	42866464	42879822
TMEM184B	ENSG00000198792	ENST00000361906	0.03804	1	22	38219291	38273010
TMEM184B	ENSG00000198792	ENST00000361684	0.03804	1	22	38219291	38273010
TMEM184B	ENSG00000198792	ENST00000464059	0.03804	1	22	38219291	38273010
TMEM184B	ENSG00000198792	ENST00000411679	0.03804	1	22	38219291	38273010
SHC1	ENSG00000160691	ENST00000490667	0.0384068	1	1	154962298	154974395
SHC1	ENSG00000160691	ENST00000414115	0.0384068	1	1	154962298	154974395
SHC1	ENSG00000160691	ENST00000444179	0.0384068	1	1	154962298	154974395
SHC1	ENSG00000160691	ENST00000366442	0.0384068	1	1	154962298	154974395
QARS1	ENSG00000172053	ENST00000497635	0.0384068	1	3	49095932	49105130
QARS1	ENSG00000172053	ENST00000637908	0.0384068	1	3	49095932	49105130
QARS1	ENSG00000172053	ENST00000482468	0.0384068	1	3	49095932	49105130
QARS1	ENSG00000172053	ENST00000634609	0.0384068	1	3	49095932	49105130
ELL	ENSG00000105656	ENST00000262809	0.0384068	1	19	18442663	18522116
ELL	ENSG00000105656	ENST00000610152	0.0384068	1	19	18442663	18522116
ELL	ENSG00000105656	ENST00000596124	0.0384068	1	19	18442663	18522116
ELL	ENSG00000105656	ENST00000608165	0.0384068	1	19	18442663	18522116
CNOT11	ENSG00000158435	ENST00000462489	0.0394656	0.00606621	2	101252886	101270316
CNOT11	ENSG00000158435	ENST00000420107	0.0394656	1	2	101252886	101270316
CNOT11	ENSG00000158435	ENST00000289382	0.0394656	1	2	101252886	101270316
RHOA	ENSG00000067560	ENST00000418115	0.0394656	1	3	49359139	49412998
RHOA	ENSG00000067560	ENST00000454011	0.0394656	1	3	49359139	49412998
RHOA	ENSG00000067560	ENST00000445425	0.0394656	1	3	49359139	49412998
CBLB	ENSG00000114423	ENST00000643192	0.0394656	0.646115	3	105655461	105869552
CBLB	ENSG00000114423	ENST00000642907	0.0394656	1	3	105655461	105869552
CBLB	ENSG00000114423	ENST00000447441	0.0394656	1	3	105655461	105869552
CBLB	ENSG00000114423	ENST00000643403	0.0394656	1	3	105655461	105869552
VPS8	ENSG00000156931	ENST00000628962	0.0394656	0	3	184812143	185052614
VPS8	ENSG00000156931	ENST00000426319	0.0394656	0	3	184812143	185052614
DAB2	ENSG00000153071	ENST00000509337	0.0394656	0.00540269	5	39371675	39462300
DAB2	ENSG00000153071	ENST00000320816	0.0394656	1	5	39371675	39462300
DAB2	ENSG00000153071	ENST00000512525	0.0394656	1	5	39371675	39462300
CTNNA1	ENSG00000044115	ENST00000521941	0.0394656	0.00409073	5	138610967	138935034
CTNNA1	ENSG00000044115	ENST00000518910	0.0394656	1	5	138610967	138935034
CTNNA1	ENSG00000044115	ENST00000523275	0.0394656	1	5	138610967	138935034
CTNNA1	ENSG00000044115	ENST00000517534	0.0394656	1	5	138610967	138935034
CTNNA1	ENSG00000044115	ENST00000519489	0.0394656	1	5	138610967	138935034
CTNNA1	ENSG00000044115	ENST00000520520	0.0394656	1	5	138610967	138935034
SLC39A7	ENSG00000112473	ENST00000374675	0.0394656	0	6	33200445	33204439
SLC39A7	ENSG00000112473	ENST00000374677	0.0394656	0	6	33200445	33204439
RPL12	ENSG00000197958	ENST00000536368	0.0394656	0.00856106	9	127447674	127451406
RPL12	ENSG00000197958	ENST00000361436	0.0394656	1	9	127447674	127451406
RPL12	ENSG00000197958	ENST00000483598	0.0394656	1	9	127447674	127451406
RXRA	ENSG00000186350	ENST00000481739	0.0394656	0	9	134317098	134440585
RXRA	ENSG00000186350	ENST00000356384	0.0394656	0	9	134317098	134440585
ADM	ENSG00000148926	ENST00000525063	0.0394656	0.014584	11	10305073	10307397
ADM	ENSG00000148926	ENST00000526492	0.0394656	0.480424	11	10305073	10307397
ADM	ENSG00000148926	ENST00000534464	0.0394656	1	11	10305073	10307397
HTATIP2	ENSG00000109854	ENST00000419348	0.0394656	0.447435	11	20363685	20383782
HTATIP2	ENSG00000109854	ENST00000421577	0.0394656	1	11	20363685	20383782
HTATIP2	ENSG00000109854	ENST00000531058	0.0394656	1	11	20363685	20383782
RNASE1	ENSG00000129538	ENST00000340900	0.0394656	0.112157	14	20801228	20802855
RNASE1	ENSG00000129538	ENST00000555698	0.0394656	1	14	20801228	20802855
RNASE1	ENSG00000129538	ENST00000397970	0.0394656	1	14	20801228	20802855
VPS35	ENSG00000069329	ENST00000568642	0.0394656	0	16	46656132	46689518
VPS35	ENSG00000069329	ENST00000640313	0.0394656	0	16	46656132	46689518
HNRNPM	ENSG00000099783	ENST00000598367	0.0394656	1	19	8444767	8489114
HNRNPM	ENSG00000099783	ENST00000596295	0.0394656	1	19	8444767	8489114
HNRNPM	ENSG00000099783	ENST00000598999	0.0394656	1	19	8444767	8489114
MICALL1	ENSG00000100139	ENST00000445494	0.0394656	1	22	37905657	37942822
MICALL1	ENSG00000100139	ENST00000215957	0.0394656	1	22	37905657	37942822
MICALL1	ENSG00000100139	ENST00000454685	0.0394656	1	22	37905657	37942822
MICALL1	ENSG00000100139	ENST00000424008	0.0394656	1	22	37905657	37942822
PGK1	ENSG00000102144	ENST00000491291	0.0394656	1	X	77910739	78129295
PGK1	ENSG00000102144	ENST00000474281	0.0394656	1	X	77910739	78129295
PGK1	ENSG00000102144	ENST00000476531	0.0394656	1	X	77910739	78129295
RAB11FIP5	ENSG00000135631	ENST00000486777	0.0414114	1	2	73073382	73156721
RAB11FIP5	ENSG00000135631	ENST00000493523	0.0414114	1	2	73073382	73156721
RAB11FIP5	ENSG00000135631	ENST00000479196	0.0414114	1	2	73073382	73156721
RAB11FIP5	ENSG00000135631	ENST00000475951	0.0414114	1	2	73073382	73156721
MANF	ENSG00000145050	ENST00000528157	0.0414114	1	3	51385291	51389397
MANF	ENSG00000145050	ENST00000446668	0.0414114	1	3	51385291	51389397
MANF	ENSG00000145050	ENST00000482262	0.0414114	1	3	51385291	51389397
EEF1A1	ENSG00000156508	ENST00000491404	0.0414114	0	6	73489308	73525587
EEF1A1	ENSG00000156508	ENST00000490569	0.0414114	0	6	73489308	73525587
ASAH1	ENSG00000104763	ENST00000523593	0.0414114	0.0190335	8	18055992	18084998
ASAH1	ENSG00000104763	ENST00000519468	0.0414114	0.780174	8	18055992	18084998
ASAH1	ENSG00000104763	ENST00000635756	0.0414114	1	8	18055992	18084998
PSMA6	ENSG00000100902	ENST00000555050	0.0414114	0	14	35278633	35317493
PSMA6	ENSG00000100902	ENST00000556221	0.0414114	0	14	35278633	35317493
MORF4L1	ENSG00000185787	ENST00000559619	0.0414114	1	15	78810487	78898139
MORF4L1	ENSG00000185787	ENST00000561171	0.0414114	1	15	78810487	78898139
MORF4L1	ENSG00000185787	ENST00000558502	0.0414114	1	15	78810487	78898139
BSG	ENSG00000172270	ENST00000573216	0.0414114	0.00329671	19	571277	583494
BSG	ENSG00000172270	ENST00000618112	0.0414114	1	19	571277	583494
BSG	ENSG00000172270	ENST00000613627	0.0414114	1	19	571277	583494
BSG	ENSG00000172270	ENST00000614867	0.0414114	1	19	571277	583494
UBA52	ENSG00000221983	ENST00000597451	0.0414114	0	19	18571730	18577550
UBA52	ENSG00000221983	ENST00000594527	0.0414114	0	19	18571730	18577550
PSG3	ENSG00000221826	ENST00000327495	0.0414114	0	19	42721638	42740481
PSG3	ENSG00000221826	ENST00000614582	0.0414114	0	19	42721638	42740481
DARS1	ENSG00000115866	ENST00000463008	0.0415698	0.0146858	2	135905881	135986100
DARS1	ENSG00000115866	ENST00000264161	0.0415698	1	2	135905881	135986100
DARS1	ENSG00000115866	ENST00000422708	0.0415698	1	2	135905881	135986100
DARS1	ENSG00000115866	ENST00000441323	0.0415698	1	2	135905881	135986100
UROD	ENSG00000126088	ENST00000246337	0.0416244	0.0147891	1	45010950	45015575
UROD	ENSG00000126088	ENST00000636293	0.0416244	1	1	45010950	45015575
UROD	ENSG00000126088	ENST00000428106	0.0416244	1	1	45010950	45015575
UROD	ENSG00000126088	ENST00000434478	0.0416244	1	1	45010950	45015575
TAF1B	ENSG00000115750	ENST00000625239	0.0416244	0.182834	2	9843443	9934416
TAF1B	ENSG00000115750	ENST00000497182	0.0416244	0.663685	2	9843443	9934416
TAF1B	ENSG00000115750	ENST00000263663	0.0416244	1	2	9843443	9934416
TAF1B	ENSG00000115750	ENST00000480197	0.0416244	1	2	9843443	9934416
WDR12	ENSG00000138442	ENST00000464820	0.0416244	0.0262359	2	202874261	203014798
WDR12	ENSG00000138442	ENST00000467777	0.0416244	1	2	202874261	203014798
WDR12	ENSG00000138442	ENST00000477727	0.0416244	1	2	202874261	203014798
WDR12	ENSG00000138442	ENST00000478869	0.0416244	1	2	202874261	203014798
EIF4G1	ENSG00000114867	ENST00000448284	0.0416244	1	3	184314495	184335358
EIF4G1	ENSG00000114867	ENST00000482303	0.0416244	1	3	184314495	184335358
EIF4G1	ENSG00000114867	ENST00000475721	0.0416244	1	3	184314495	184335358
PGAP6	ENSG00000129925	ENST00000431232	0.0421552	1	16	370788	387113
PGAP6	ENSG00000129925	ENST00000424078	0.0421552	1	16	370788	387113
PGAP6	ENSG00000129925	ENST00000250930	0.0421552	1	16	370788	387113
PGAP6	ENSG00000129925	ENST00000475348	0.0421552	1	16	370788	387113
LAMTOR4	ENSG00000188186	ENST00000474141	0.0424541	0.00308101	7	100148912	100155944
LAMTOR4	ENSG00000188186	ENST00000466498	0.0424541	1	7	100148912	100155944
LAMTOR4	ENSG00000188186	ENST00000341942	0.0424541	1	7	100148912	100155944
LAMTOR4	ENSG00000188186	ENST00000490633	0.0424541	1	7	100148912	100155944
MUC15	ENSG00000169550	ENST00000529533	0.0424541	0.184176	11	26559032	26572263
MUC15	ENSG00000169550	ENST00000436318	0.0424541	1	11	26559032	26572263
MUC15	ENSG00000169550	ENST00000527569	0.0424541	1	11	26559032	26572263
SMARCE1	ENSG00000073584	ENST00000582955	0.0424541	1	17	40624962	40648654
SMARCE1	ENSG00000073584	ENST00000645478	0.0424541	1	17	40624962	40648654
SMARCE1	ENSG00000073584	ENST00000578112	0.0424541	1	17	40624962	40648654
SMARCE1	ENSG00000073584	ENST00000431889	0.0424541	1	17	40624962	40648654
SLC38A2	ENSG00000134294	ENST00000551405	0.0432933	0.072607	12	46358188	46372773
SLC38A2	ENSG00000134294	ENST00000256689	0.0432933	0.216409	12	46358188	46372773
SLC38A2	ENSG00000134294	ENST00000552703	0.0432933	1	12	46358188	46372773
SLC38A2	ENSG00000134294	ENST00000548111	0.0432933	1	12	46358188	46372773
SLC38A2	ENSG00000134294	ENST00000548870	0.0432933	1	12	46358188	46372773
SECISBP2L	ENSG00000138593	ENST00000561428	0.0432933	1	15	48988476	49046447
SECISBP2L	ENSG00000138593	ENST00000261847	0.0432933	1	15	48988476	49046447
SECISBP2L	ENSG00000138593	ENST00000559122	0.0432933	1	15	48988476	49046447
SECISBP2L	ENSG00000138593	ENST00000557940	0.0432933	1	15	48988476	49046447
SECISBP2L	ENSG00000138593	ENST00000558461	0.0432933	1	15	48988476	49046447
ARID5B	ENSG00000150347	ENST00000279873	0.0438034	0	10	61901684	62096944
ARID5B	ENSG00000150347	ENST00000309334	0.0438034	0	10	61901684	62096944
CADM1	ENSG00000182985	ENST00000540373	0.0438034	0.107756	11	115169218	115504957
CADM1	ENSG00000182985	ENST00000540951	0.0438034	1	11	115169218	115504957
CADM1	ENSG00000182985	ENST00000545094	0.0438034	1	11	115169218	115504957
CADM1	ENSG00000182985	ENST00000542447	0.0438034	1	11	115169218	115504957
CADM1	ENSG00000182985	ENST00000540852	0.0438034	1	11	115169218	115504957
ST3GAL4	ENSG00000110080	ENST00000526756	0.0438034	1	11	126355640	126440344
ST3GAL4	ENSG00000110080	ENST00000534457	0.0438034	1	11	126355640	126440344
ST3GAL4	ENSG00000110080	ENST00000524860	0.0438034	1	11	126355640	126440344
ST3GAL4	ENSG00000110080	ENST00000533826	0.0438034	1	11	126355640	126440344
TUBA1B	ENSG00000123416	ENST00000336023	0.0438034	0	12	49127782	49131397
TUBA1B	ENSG00000123416	ENST00000550367	0.0438034	0	12	49127782	49131397
HNRNPK	ENSG00000165119	ENST00000376281	0.0449932	1	9	83968083	83980616
HNRNPK	ENSG00000165119	ENST00000360384	0.0449932	1	9	83968083	83980616
HNRNPK	ENSG00000165119	ENST00000492865	0.0449932	1	9	83968083	83980616
HNRNPK	ENSG00000165119	ENST00000457156	0.0449932	1	9	83968083	83980616
HNRNPK	ENSG00000165119	ENST00000472778	0.0449932	1	9	83968083	83980616
RPL27	ENSG00000131469	ENST00000253788	0.0449932	0	17	42998273	43002959
RPL27	ENSG00000131469	ENST00000588830	0.0449932	0	17	42998273	43002959
CSNK1E	ENSG00000213923	ENST00000498529	0.0449932	0.00183822	22	38290691	38318084
CSNK1E	ENSG00000213923	ENST00000359867	0.0449932	1	22	38290691	38318084
CSNK1E	ENSG00000213923	ENST00000405675	0.0449932	1	22	38290691	38318084
CSNK1E	ENSG00000213923	ENST00000442216	0.0449932	1	22	38290691	38318084
CSNK1E	ENSG00000213923	ENST00000612795	0.0449932	1	22	38290691	38318084
ZNF561	ENSG00000171469	ENST00000479943	0.0457502	0	19	9604680	9621236
ZNF561	ENSG00000171469	ENST00000497409	0.0457502	0	19	9604680	9621236
F11R	ENSG00000158769	ENST00000368026	0.0463814	1	1	160995211	161021343
F11R	ENSG00000158769	ENST00000537746	0.0463814	1	1	160995211	161021343
F11R	ENSG00000158769	ENST00000472573	0.0463814	1	1	160995211	161021343
CD55	ENSG00000196352	ENST00000391921	0.0463814	1	1	207321532	207386804
CD55	ENSG00000196352	ENST00000314754	0.0463814	1	1	207321532	207386804
CD55	ENSG00000196352	ENST00000343420	0.0463814	1	1	207321532	207386804
EFEMP1	ENSG00000115380	ENST00000635671	0.0463814	1	2	55865967	55924139
EFEMP1	ENSG00000115380	ENST00000355426	0.0463814	1	2	55865967	55924139
EFEMP1	ENSG00000115380	ENST00000634374	0.0463814	1	2	55865967	55924139
EFEMP1	ENSG00000115380	ENST00000452161	0.0463814	1	2	55865967	55924139
AAK1	ENSG00000115977	ENST00000606389	0.0463814	1	2	69457997	69674349
AAK1	ENSG00000115977	ENST00000409068	0.0463814	1	2	69457997	69674349
AAK1	ENSG00000115977	ENST00000470281	0.0463814	1	2	69457997	69674349
AAK1	ENSG00000115977	ENST00000495836	0.0463814	1	2	69457997	69674349
AAK1	ENSG00000115977	ENST00000495239	0.0463814	1	2	69457997	69674349
PLCL2	ENSG00000154822	ENST00000460467	0.0463814	1	3	16802651	17090604
PLCL2	ENSG00000154822	ENST00000615277	0.0463814	1	3	16802651	17090604
PLCL2	ENSG00000154822	ENST00000432376	0.0463814	1	3	16802651	17090604
PLCL2	ENSG00000154822	ENST00000419842	0.0463814	1	3	16802651	17090604
EIF4G2	ENSG00000110321	ENST00000532120	0.0463814	0	11	10797050	10808940
EIF4G2	ENSG00000110321	ENST00000534605	0.0463814	0	11	10797050	10808940
STX5	ENSG00000162236	ENST00000394690	0.0463814	0.0200405	11	62806860	62832051
STX5	ENSG00000162236	ENST00000294179	0.0463814	1	11	62806860	62832051
STX5	ENSG00000162236	ENST00000431400	0.0463814	1	11	62806860	62832051
RPS3	ENSG00000149273	ENST00000530721	0.0476181	1	11	75399515	75422280
RPS3	ENSG00000149273	ENST00000527273	0.0476181	1	11	75399515	75422280
RPS3	ENSG00000149273	ENST00000525690	0.0476181	1	11	75399515	75422280
TMEM109	ENSG00000110108	ENST00000540280	0.0478328	0.0172295	11	60914158	60923443
TMEM109	ENSG00000110108	ENST00000536171	0.0478328	0.147875	11	60914158	60923443
TMEM109	ENSG00000110108	ENST00000227525	0.0478328	1	11	60914158	60923443
MAN1A2	ENSG00000198162	ENST00000356554	0.0491907	1	1	117367449	117528872
MAN1A2	ENSG00000198162	ENST00000482811	0.0491907	1	1	117367449	117528872
MAN1A2	ENSG00000198162	ENST00000421535	0.0491907	1	1	117367449	117528872
MAN1A2	ENSG00000198162	ENST00000422329	0.0491907	1	1	117367449	117528872
SLC22A5	ENSG00000197375	ENST00000437841	0.0491907	1	5	132369710	132395613
SLC22A5	ENSG00000197375	ENST00000245407	0.0491907	1	5	132369710	132395613
SLC22A5	ENSG00000197375	ENST00000415928	0.0491907	1	5	132369710	132395613
SLC22A5	ENSG00000197375	ENST00000479605	0.0491907	1	5	132369710	132395613
SLC22A5	ENSG00000197375	ENST00000447841	0.0491907	1	5	132369710	132395613
SCAMP2	ENSG00000140497	ENST00000268099	0.0491907	1	15	74843730	74873365
SCAMP2	ENSG00000140497	ENST00000563663	0.0491907	1	15	74843730	74873365
SCAMP2	ENSG00000140497	ENST00000569251	0.0491907	1	15	74843730	74873365
SCAMP2	ENSG00000140497	ENST00000562363	0.0491907	1	15	74843730	74873365
SCAMP2	ENSG00000140497	ENST00000566557	0.0491907	1	15	74843730	74873365
RETREG3	ENSG00000141699	ENST00000593251	0.0491907	0.41556	17	42579513	42610623
RETREG3	ENSG00000141699	ENST00000309428	0.0491907	1	17	42579513	42610623
RETREG3	ENSG00000141699	ENST00000585894	0.0491907	1	17	42579513	42610623
RETREG3	ENSG00000141699	ENST00000589007	0.0491907	1	17	42579513	42610623
DOCK6	ENSG00000130158	ENST00000590452	0.0491907	0.192474	19	11199295	11262524
DOCK6	ENSG00000130158	ENST00000592550	0.0491907	1	19	11199295	11262524
DOCK6	ENSG00000130158	ENST00000592463	0.0491907	1	19	11199295	11262524
DOCK6	ENSG00000130158	ENST00000586482	0.0491907	1	19	11199295	11262524
PTRHD1	ENSG00000184924	ENST00000328379	0.0493289	0	2	24789728	24793391
PTRHD1	ENSG00000184924	ENST00000467797	0.0493289	0	2	24789728	24793391
ZYX	ENSG00000159840	ENST00000449630	0.0493289	1	7	143381295	143391111
ZYX	ENSG00000159840	ENST00000354434	0.0493289	1	7	143381295	143391111
ZYX	ENSG00000159840	ENST00000392910	0.0493289	1	7	143381295	143391111
ZYX	ENSG00000159840	ENST00000477373	0.0493289	1	7	143381295	143391111
ZYX	ENSG00000159840	ENST00000436448	0.0493289	1	7	143381295	143391111
POLR1D	ENSG00000186184	ENST00000636411	0.0493289	0.0665356	13	27620742	27744237
POLR1D	ENSG00000186184	ENST00000636226	0.0493289	1	13	27620742	27744237
POLR1D	ENSG00000186184	ENST00000636117	0.0493289	1	13	27620742	27744237
POLR1D	ENSG00000186184	ENST00000647448	0.0493289	1	13	27620742	27744237
CTDSPL2	ENSG00000137770	ENST00000558791	0.0493289	1	15	44427622	44529038
CTDSPL2	ENSG00000137770	ENST00000560834	0.0493289	1	15	44427622	44529038
CTDSPL2	ENSG00000137770	ENST00000558966	0.0493289	1	15	44427622	44529038
CTDSPL2	ENSG00000137770	ENST00000561189	0.0493289	1	15	44427622	44529038
CTDSPL2	ENSG00000137770	ENST00000559738	0.0493289	1	15	44427622	44529038
LUC7L	ENSG00000007392	ENST00000442701	0.0493289	0.413823	16	188969	229463
LUC7L	ENSG00000007392	ENST00000468732	0.0493289	1	16	188969	229463
LUC7L	ENSG00000007392	ENST00000430864	0.0493289	1	16	188969	229463
LUC7L	ENSG00000007392	ENST00000428363	0.0493289	1	16	188969	229463
LUC7L	ENSG00000007392	ENST00000467552	0.0493289	1	16	188969	229463
CAMSAP2	ENSG00000118200	ENST00000413307	0.0494299	0.239582	1	200738893	200860704
CAMSAP2	ENSG00000118200	ENST00000532732	0.0494299	0.324905	1	200738893	200860704
CAMSAP2	ENSG00000118200	ENST00000358823	0.0494299	1	1	200738893	200860704
CAMSAP2	ENSG00000118200	ENST00000236925	0.0494299	1	1	200738893	200860704
CAMSAP2	ENSG00000118200	ENST00000447701	0.0494299	1	1	200738893	200860704
PICALM	ENSG00000073921	ENST00000532317	0.0494299	1	11	85957175	86069882
PICALM	ENSG00000073921	ENST00000532603	0.0494299	1	11	85957175	86069882
PICALM	ENSG00000073921	ENST00000529016	0.0494299	1	11	85957175	86069882
PICALM	ENSG00000073921	ENST00000534412	0.0494299	1	11	85957175	86069882
STAT6	ENSG00000166888	ENST00000554202	0.0494299	0	12	57095408	57132139
STAT6	ENSG00000166888	ENST00000555375	0.0494299	0	12	57095408	57132139

## Sheet: SuppTable6
Supplementary Table 6. Arsenic-related DTU genes (3rd exposure tertile vs. 1st exposure tertile)
hgnc_symbol	geneID	txID	gene	transcript	chromosome_name	start_position	end_position
ACSL3	ENSG00000123983	ENST00000535678	0.0107095	0.000229619	2	222860942	222944639
ACSL3	ENSG00000123983	ENST00000540115	0.0107095	1	2	222860942	222944639
ACSL3	ENSG00000123983	ENST00000421680	0.0107095	1	2	222860942	222944639
ACSL3	ENSG00000123983	ENST00000407441	0.0107095	1	2	222860942	222944639
CALCOCO1	ENSG00000012822	ENST00000546619	0.0135838	6.03331e-05	12	53708517	53727745
CALCOCO1	ENSG00000012822	ENST00000546443	0.0135838	1	12	53708517	53727745
CALCOCO1	ENSG00000012822	ENST00000548263	0.0135838	1	12	53708517	53727745
CALCOCO1	ENSG00000012822	ENST00000550804	0.0135838	1	12	53708517	53727745
CALCOCO1	ENSG00000012822	ENST00000549935	0.0135838	1	12	53708517	53727745
CALCOCO1	ENSG00000012822	ENST00000552282	0.0135838	1	12	53708517	53727745
CD151	ENSG00000177697	ENST00000530726	0.000417664	1.4729e-06	11	832887	839831
CD151	ENSG00000177697	ENST00000397421	0.000417664	1	11	832887	839831
CD151	ENSG00000177697	ENST00000642413	0.000417664	1	11	832887	839831
CD151	ENSG00000177697	ENST00000525181	0.000417664	1	11	832887	839831
CLIC1	ENSG00000213719	ENST00000375779	0.0139505	1	6	31730581	31739763
CLIC1	ENSG00000213719	ENST00000375784	0.0139505	1	6	31730581	31739763
CLIC1	ENSG00000213719	ENST00000616760	0.0139505	1	6	31730581	31739763
COPS5	ENSG00000121022	ENST00000523890	0.0209112	0.0204685	8	67043079	67083783
COPS5	ENSG00000121022	ENST00000518747	0.0209112	1	8	67043079	67083783
COPS5	ENSG00000121022	ENST00000357849	0.0209112	1	8	67043079	67083783
GATAD2B	ENSG00000143614	ENST00000638051	0.0347821	0	1	153789030	153923360
GATAD2B	ENSG00000143614	ENST00000636014	0.0347821	0	1	153789030	153923360
GDA	ENSG00000119125	ENST00000358399	0.0107095	0.00337867	9	72114595	72257193
GDA	ENSG00000119125	ENST00000545168	0.0107095	1	9	72114595	72257193
GDA	ENSG00000119125	ENST00000477618	0.0107095	1	9	72114595	72257193
GDA	ENSG00000119125	ENST00000414671	0.0107095	1	9	72114595	72257193
GDA	ENSG00000119125	ENST00000489618	0.0107095	1	9	72114595	72257193
GLG1	ENSG00000090863	ENST00000422840	0.0347821	1	16	74447427	74607144
GLG1	ENSG00000090863	ENST00000563432	0.0347821	1	16	74447427	74607144
GLG1	ENSG00000090863	ENST00000565260	0.0347821	1	16	74447427	74607144
MARCHF5	ENSG00000198060	ENST00000462465	0.0261686	0.00369969	10	92291167	92353964
MARCHF5	ENSG00000198060	ENST00000467521	0.0261686	1	10	92291167	92353964
MARCHF5	ENSG00000198060	ENST00000358935	0.0261686	1	10	92291167	92353964
NSMAF	ENSG00000035681	ENST00000038176	0.0107095	1	8	58583508	58659853
NSMAF	ENSG00000035681	ENST00000521972	0.0107095	1	8	58583508	58659853
NSMAF	ENSG00000035681	ENST00000523177	0.0107095	1	8	58583508	58659853
NSMAF	ENSG00000035681	ENST00000523982	0.0107095	1	8	58583508	58659853
NSMAF	ENSG00000035681	ENST00000519858	0.0107095	1	8	58583508	58659853
NSMAF	ENSG00000035681	ENST00000519871	0.0107095	1	8	58583508	58659853
SSBP1	ENSG00000106028	ENST00000465167	0.0139505	0.00305292	7	141738334	141787922
SSBP1	ENSG00000106028	ENST00000265304	0.0139505	1	7	141738334	141787922
SSBP1	ENSG00000106028	ENST00000498107	0.0139505	1	7	141738334	141787922
SSR2	ENSG00000163479	ENST00000526212	0.0107095	0.000900682	1	156009048	156020951
SSR2	ENSG00000163479	ENST00000295702	0.0107095	1	1	156009048	156020951
SSR2	ENSG00000163479	ENST00000531790	0.0107095	1	1	156009048	156020951
TCAF1	ENSG00000198420	ENST00000479870	0.0197488	1	7	143851375	143902198
TCAF1	ENSG00000198420	ENST00000355951	0.0197488	1	7	143851375	143902198
TCAF1	ENSG00000198420	ENST00000478172	0.0197488	1	7	143851375	143902198

## Sheet: SuppTable7
Supplementary Table 7. Cadmium-related DTU genes (3rd exposure tertile vs. 1st exposure tertile)
AAK1	ENSG00000115977	ENST00000606389	0.022492	1	2	69457997	69674349
AAK1	ENSG00000115977	ENST00000409068	0.022492	1	2	69457997	69674349
AAK1	ENSG00000115977	ENST00000470281	0.022492	1	2	69457997	69674349
AAK1	ENSG00000115977	ENST00000495836	0.022492	1	2	69457997	69674349
AAK1	ENSG00000115977	ENST00000495239	0.022492	1	2	69457997	69674349
ACTG1	ENSG00000184009	ENST00000573283	7.57256e-05	1	17	81509413	81523847
ACTG1	ENSG00000184009	ENST00000576209	7.57256e-05	1	17	81509413	81523847
ACTG1	ENSG00000184009	ENST00000571691	7.57256e-05	1	17	81509413	81523847
ACTG1	ENSG00000184009	ENST00000570382	7.57256e-05	1	17	81509413	81523847
AMOT	ENSG00000126016	ENST00000371959	0.0365717	1	X	112774503	112840831
AMOT	ENSG00000126016	ENST00000304758	0.0365717	1	X	112774503	112840831
AMOT	ENSG00000126016	ENST00000524145	0.0365717	1	X	112774503	112840831
AMOT	ENSG00000126016	ENST00000462114	0.0365717	1	X	112774503	112840831
AMOTL1	ENSG00000166025	ENST00000299004	0.0480835	1	11	94706431	94876748
AMOTL1	ENSG00000166025	ENST00000317829	0.0480835	1	11	94706431	94876748
AMOTL1	ENSG00000166025	ENST00000433060	0.0480835	1	11	94706431	94876748
AMOTL1	ENSG00000166025	ENST00000539727	0.0480835	1	11	94706431	94876748
ANGPTL4	ENSG00000167772	ENST00000301455	0.0427527	0.00293884	19	8363289	8374370
ANGPTL4	ENSG00000167772	ENST00000594875	0.0427527	1	19	8363289	8374370
ANGPTL4	ENSG00000167772	ENST00000597137	0.0427527	1	19	8363289	8374370
ANGPTL4	ENSG00000167772	ENST00000595079	0.0427527	1	19	8363289	8374370
ANGPTL4	ENSG00000167772	ENST00000393962	0.0427527	1	19	8363289	8374370
ARCN1	ENSG00000095139	ENST00000264028	0.0467103	1	11	118572390	118603033
ARCN1	ENSG00000095139	ENST00000392859	0.0467103	1	11	118572390	118603033
ARCN1	ENSG00000095139	ENST00000614498	0.0467103	1	11	118572390	118603033
ATP5F1B	ENSG00000110955	ENST00000548474	0.0427527	1	12	56638175	56645984
ATP5F1B	ENSG00000110955	ENST00000547808	0.0427527	1	12	56638175	56645984
ATP5F1B	ENSG00000110955	ENST00000552959	0.0427527	1	12	56638175	56645984
ATP5F1B	ENSG00000110955	ENST00000551570	0.0427527	1	12	56638175	56645984
ATP5F1B	ENSG00000110955	ENST00000548647	0.0427527	1	12	56638175	56645984
ATPAF1	ENSG00000123472	ENST00000492233	0.00432215	1	1	46632737	46673867
ATPAF1	ENSG00000123472	ENST00000526821	0.00432215	1	1	46632737	46673867
ATPAF1	ENSG00000123472	ENST00000534216	0.00432215	1	1	46632737	46673867
AZIN1	ENSG00000155096	ENST00000347770	0.0154219	1	8	102826111	102893864
AZIN1	ENSG00000155096	ENST00000518697	0.0154219	1	8	102826111	102893864
AZIN1	ENSG00000155096	ENST00000521536	0.0154219	1	8	102826111	102893864
AZIN1	ENSG00000155096	ENST00000520402	0.0154219	1	8	102826111	102893864
AZIN1	ENSG00000155096	ENST00000518940	0.0154219	1	8	102826111	102893864
BAZ2A	ENSG00000076108	ENST00000551812	0.00117817	1	12	56595596	56636816
BAZ2A	ENSG00000076108	ENST00000549787	0.00117817	1	12	56595596	56636816
BAZ2A	ENSG00000076108	ENST00000547453	0.00117817	1	12	56595596	56636816
BAZ2A	ENSG00000076108	ENST00000551759	0.00117817	1	12	56595596	56636816
BAZ2A	ENSG00000076108	ENST00000547650	0.00117817	1	12	56595596	56636816
BGN	ENSG00000182492	ENST00000331595	0.022492	1	X	153494980	153509546
BGN	ENSG00000182492	ENST00000431891	0.022492	1	X	153494980	153509546
BGN	ENSG00000182492	ENST00000492658	0.022492	1	X	153494980	153509546
BNIP3	ENSG00000176171	ENST00000368636	0.0451341	0	10	131967684	131981967
BNIP3	ENSG00000176171	ENST00000633835	0.0451341	0	10	131967684	131981967
C11orf52	ENSG00000149300	ENST00000278601	0.00958331	0	11	111918032	111926871
C11orf52	ENSG00000149300	ENST00000529012	0.00958331	0	11	111918032	111926871
CADM1	ENSG00000182985	ENST00000540373	0.0467103	0.0340906	11	115169218	115504957
CADM1	ENSG00000182985	ENST00000540951	0.0467103	1	11	115169218	115504957
CADM1	ENSG00000182985	ENST00000542447	0.0467103	1	11	115169218	115504957
CADM1	ENSG00000182985	ENST00000540852	0.0467103	1	11	115169218	115504957
CADM1	ENSG00000182985	ENST00000545094	0.0467103	1	11	115169218	115504957
CAV1	ENSG00000105974	ENST00000456473	0.0353656	0.00333962	7	116524994	116561179
CAV1	ENSG00000105974	ENST00000405348	0.0353656	1	7	116524994	116561179
CAV1	ENSG00000105974	ENST00000393470	0.0353656	1	7	116524994	116561179
CCDC9	ENSG00000105321	ENST00000595659	0.000415354	2.57814e-06	19	47255980	47273701
CCDC9	ENSG00000105321	ENST00000601154	0.000415354	1	19	47255980	47273701
CCDC9	ENSG00000105321	ENST00000221922	0.000415354	1	19	47255980	47273701
CCDC9	ENSG00000105321	ENST00000643617	0.000415354	1	19	47255980	47273701
CD14	ENSG00000170458	ENST00000519715	0.0466631	0.00662222	5	140631728	140633701
CD14	ENSG00000170458	ENST00000401743	0.0466631	1	5	140631728	140633701
CD14	ENSG00000170458	ENST00000498971	0.0466631	1	5	140631728	140633701
CD99	ENSG00000002586	ENST00000482293	0.0480835	0.0139874	X	2691187	2741309
CD99	ENSG00000002586	ENST00000381187	0.0480835	1	X	2691187	2741309
CD99	ENSG00000002586	ENST00000624481	0.0480835	1	X	2691187	2741309
CGA	ENSG00000135346	ENST00000627148	0.00894649	1	6	87085498	87095106
CGA	ENSG00000135346	ENST00000369582	0.00894649	1	6	87085498	87095106
CGA	ENSG00000135346	ENST00000610310	0.00894649	1	6	87085498	87095106
CNOT11	ENSG00000158435	ENST00000462489	0.0480835	0.0120911	2	101252886	101270316
CNOT11	ENSG00000158435	ENST00000289382	0.0480835	1	2	101252886	101270316
CNOT11	ENSG00000158435	ENST00000420107	0.0480835	1	2	101252886	101270316
COL4A2	ENSG00000134871	ENST00000360467	0.0440904	1	13	110305812	110513209
COL4A2	ENSG00000134871	ENST00000478681	0.0440904	1	13	110305812	110513209
COL4A2	ENSG00000134871	ENST00000494852	0.0440904	1	13	110305812	110513209
COL4A2	ENSG00000134871	ENST00000483683	0.0440904	1	13	110305812	110513209
COL6A2	ENSG00000142173	ENST00000300527	0.0460217	1	21	46098112	46132848
COL6A2	ENSG00000142173	ENST00000460886	0.0460217	1	21	46098112	46132848
COL6A2	ENSG00000142173	ENST00000413758	0.0460217	1	21	46098112	46132848
CSNK1E	ENSG00000213923	ENST00000498529	0.0172693	0.000142233	22	38290691	38318084
CSNK1E	ENSG00000213923	ENST00000359867	0.0172693	1	22	38290691	38318084
CSNK1E	ENSG00000213923	ENST00000494610	0.0172693	1	22	38290691	38318084
CSNK1E	ENSG00000213923	ENST00000405675	0.0172693	1	22	38290691	38318084
CSNK1E	ENSG00000213923	ENST00000442216	0.0172693	1	22	38290691	38318084
CSNK1E	ENSG00000213923	ENST00000612795	0.0172693	1	22	38290691	38318084
CTSL	ENSG00000135047	ENST00000340342	0.000363186	3.11147e-07	9	87724051	87731469
CTSL	ENSG00000135047	ENST00000375894	0.000363186	1	9	87724051	87731469
CTSL	ENSG00000135047	ENST00000495822	0.000363186	1	9	87724051	87731469
CTSL	ENSG00000135047	ENST00000482054	0.000363186	1	9	87724051	87731469
DAB2	ENSG00000153071	ENST00000509337	0.0309991	0.00475765	5	39371675	39462300
DAB2	ENSG00000153071	ENST00000320816	0.0309991	1	5	39371675	39462300
DAB2	ENSG00000153071	ENST00000512525	0.0309991	1	5	39371675	39462300
DCTN6	ENSG00000104671	ENST00000522141	0.0479967	0.00728923	8	30156319	30183639
DCTN6	ENSG00000104671	ENST00000523666	0.0479967	1	8	30156319	30183639
DCTN6	ENSG00000104671	ENST00000519830	0.0479967	1	8	30156319	30183639
DDX5	ENSG00000108654	ENST00000581693	0.0257775	1	17	64498254	64508199
DDX5	ENSG00000108654	ENST00000578758	0.0257775	1	17	64498254	64508199
DDX5	ENSG00000108654	ENST00000578491	0.0257775	1	17	64498254	64508199
DDX5	ENSG00000108654	ENST00000583201	0.0257775	1	17	64498254	64508199
DDX5	ENSG00000108654	ENST00000630471	0.0257775	1	17	64498254	64508199
DNAJB6	ENSG00000105993	ENST00000488001	0.0328741	0.0409932	7	157335381	157417439
DNAJB6	ENSG00000105993	ENST00000429029	0.0328741	1	7	157335381	157417439
DNAJB6	ENSG00000105993	ENST00000262177	0.0328741	1	7	157335381	157417439
DNAJB6	ENSG00000105993	ENST00000465908	0.0328741	1	7	157335381	157417439
DNAJC21	ENSG00000168724	ENST00000514237	0.0468942	1	5	34929559	34958964
DNAJC21	ENSG00000168724	ENST00000512136	0.0468942	1	5	34929559	34958964
DNAJC21	ENSG00000168724	ENST00000506762	0.0468942	1	5	34929559	34958964
DNAJC21	ENSG00000168724	ENST00000509626	0.0468942	1	5	34929559	34958964
DPP4	ENSG00000197635	ENST00000360534	0.0388763	1	2	161992245	162074394
DPP4	ENSG00000197635	ENST00000494507	0.0388763	1	2	161992245	162074394
DPP4	ENSG00000197635	ENST00000468903	0.0388763	1	2	161992245	162074394
DPP4	ENSG00000197635	ENST00000628861	0.0388763	1	2	161992245	162074394
DSTN	ENSG00000125868	ENST00000474024	0.0480835	0	20	17570075	17609919
DSTN	ENSG00000125868	ENST00000449141	0.0480835	0	20	17570075	17609919
EEF1A1	ENSG00000156508	ENST00000491404	0.0467103	0	6	73489308	73525587
EEF1A1	ENSG00000156508	ENST00000490569	0.0467103	0	6	73489308	73525587
EIF4G1	ENSG00000114867	ENST00000448284	0.0345212	1	3	184314495	184335358
EIF4G1	ENSG00000114867	ENST00000482303	0.0345212	1	3	184314495	184335358
EIF4G1	ENSG00000114867	ENST00000475721	0.0345212	1	3	184314495	184335358
EIF4G2	ENSG00000110321	ENST00000532120	0.0440318	0	11	10797050	10808940
EIF4G2	ENSG00000110321	ENST00000534605	0.0440318	0	11	10797050	10808940
ELL	ENSG00000105656	ENST00000262809	0.0309991	1	19	18442663	18522116
ELL	ENSG00000105656	ENST00000610152	0.0309991	1	19	18442663	18522116
ELL	ENSG00000105656	ENST00000596124	0.0309991	1	19	18442663	18522116
ELL	ENSG00000105656	ENST00000608165	0.0309991	1	19	18442663	18522116
EMP2	ENSG00000213853	ENST00000359543	0.00888224	0	16	10528422	10580632
EMP2	ENSG00000213853	ENST00000536829	0.00888224	0	16	10528422	10580632
F11R	ENSG00000158769	ENST00000368026	0.00527927	1	1	160995211	161021343
F11R	ENSG00000158769	ENST00000537746	0.00527927	1	1	160995211	161021343
F11R	ENSG00000158769	ENST00000472573	0.00527927	1	1	160995211	161021343
FBXO9	ENSG00000112146	ENST00000461222	0.0427527	0.0729461	6	53051991	53100873
FBXO9	ENSG00000112146	ENST00000473337	0.0427527	1	6	53051991	53100873
FBXO9	ENSG00000112146	ENST00000484812	0.0427527	1	6	53051991	53100873
FBXO9	ENSG00000112146	ENST00000484436	0.0427527	1	6	53051991	53100873
FCHSD2	ENSG00000137478	ENST00000543644	0.0154219	0.00284632	11	72836745	73142318
FCHSD2	ENSG00000137478	ENST00000432043	0.0154219	1	11	72836745	73142318
FCHSD2	ENSG00000137478	ENST00000422375	0.0154219	1	11	72836745	73142318
FNDC3A	ENSG00000102531	ENST00000484074	0.0228405	1	13	48975912	49209779
FNDC3A	ENSG00000102531	ENST00000398316	0.0228405	1	13	48975912	49209779
FNDC3A	ENSG00000102531	ENST00000497644	0.0228405	1	13	48975912	49209779
FNDC3B	ENSG00000075420	ENST00000443501	0.0450121	0.092721	3	172039578	172401669
FNDC3B	ENSG00000075420	ENST00000416957	0.0450121	1	3	172039578	172401669
FNDC3B	ENSG00000075420	ENST00000415807	0.0450121	1	3	172039578	172401669
FNDC3B	ENSG00000075420	ENST00000336824	0.0450121	1	3	172039578	172401669
FOXO4	ENSG00000184481	ENST00000374259	0.0451341	1	X	71095851	71103532
FOXO4	ENSG00000184481	ENST00000466874	0.0451341	1	X	71095851	71103532
FOXO4	ENSG00000184481	ENST00000341558	0.0451341	1	X	71095851	71103532
FOXO4	ENSG00000184481	ENST00000464598	0.0451341	1	X	71095851	71103532
GAB1	ENSG00000109458	ENST00000262995	0.0460217	1	4	143336762	143474568
GAB1	ENSG00000109458	ENST00000511836	0.0460217	1	4	143336762	143474568
GAB1	ENSG00000109458	ENST00000512843	0.0460217	1	4	143336762	143474568
GAB1	ENSG00000109458	ENST00000507334	0.0460217	1	4	143336762	143474568
GAB1	ENSG00000109458	ENST00000510615	0.0460217	1	4	143336762	143474568
GAB1	ENSG00000109458	ENST00000508833	0.0460217	1	4	143336762	143474568
GAB1	ENSG00000109458	ENST00000511109	0.0460217	1	4	143336762	143474568
GBA	ENSG00000177628	ENST00000464536	0.0467103	0.00768248	1	155234452	155244699
GBA	ENSG00000177628	ENST00000368373	0.0467103	1	1	155234452	155244699
GBA	ENSG00000177628	ENST00000484489	0.0467103	1	1	155234452	155244699
GBA	ENSG00000177628	ENST00000497670	0.0467103	1	1	155234452	155244699
GGA2	ENSG00000103365	ENST00000567339	0.00853528	1	16	23463542	23521995
GGA2	ENSG00000103365	ENST00000569182	0.00853528	1	16	23463542	23521995
GGA2	ENSG00000103365	ENST00000567201	0.00853528	1	16	23463542	23521995
GLB1	ENSG00000170266	ENST00000307377	0.0309991	1	3	32996609	33097202
GLB1	ENSG00000170266	ENST00000467571	0.0309991	1	3	32996609	33097202
GLB1	ENSG00000170266	ENST00000415454	0.0309991	1	3	32996609	33097202
GLB1	ENSG00000170266	ENST00000438227	0.0309991	1	3	32996609	33097202
GLB1	ENSG00000170266	ENST00000464355	0.0309991	1	3	32996609	33097202
GOLGA5	ENSG00000066455	ENST00000163416	0.0467103	0	14	92794305	92839947
GOLGA5	ENSG00000066455	ENST00000554700	0.0467103	0	14	92794305	92839947
GOSR2	ENSG00000108433	ENST00000640871	0.0365717	0.0251043	17	46923075	46975524
GOSR2	ENSG00000108433	ENST00000393456	0.0365717	0.0345375	17	46923075	46975524
GOSR2	ENSG00000108433	ENST00000640051	0.0365717	1	17	46923075	46975524
GPC3	ENSG00000147257	ENST00000394299	0.0480835	1	X	133535745	133987100
GPC3	ENSG00000147257	ENST00000631057	0.0480835	1	X	133535745	133987100
GPC3	ENSG00000147257	ENST00000406757	0.0480835	1	X	133535745	133987100
GRN	ENSG00000030582	ENST00000588143	0.000665518	1	17	44345246	44353106
GRN	ENSG00000030582	ENST00000588237	0.000665518	1	17	44345246	44353106
GRN	ENSG00000030582	ENST00000590984	0.000665518	1	17	44345246	44353106
GRN	ENSG00000030582	ENST00000589923	0.000665518	1	17	44345246	44353106
GRN	ENSG00000030582	ENST00000586242	0.000665518	1	17	44345246	44353106
HCLS1	ENSG00000180353	ENST00000464274	0.00668213	0.000237472	3	121631399	121660927
HCLS1	ENSG00000180353	ENST00000428394	0.00668213	1	3	121631399	121660927
HCLS1	ENSG00000180353	ENST00000314583	0.00668213	1	3	121631399	121660927
HDAC1	ENSG00000116478	ENST00000373548	0.0209002	1	1	32292083	32333635
HDAC1	ENSG00000116478	ENST00000428704	0.0209002	1	1	32292083	32333635
HDAC1	ENSG00000116478	ENST00000472928	0.0209002	1	1	32292083	32333635
HDAC5	ENSG00000108840	ENST00000586802	0.0202059	1	17	44076746	44123702
HDAC5	ENSG00000108840	ENST00000586339	0.0202059	1	17	44076746	44123702
HDAC5	ENSG00000108840	ENST00000588419	0.0202059	1	17	44076746	44123702
HDAC5	ENSG00000108840	ENST00000588261	0.0202059	1	17	44076746	44123702
HDAC5	ENSG00000108840	ENST00000591714	0.0202059	1	17	44076746	44123702
HNRNPA3	ENSG00000170144	ENST00000411529	0.0480835	0	2	177212563	177223958
HNRNPA3	ENSG00000170144	ENST00000435711	0.0480835	0	2	177212563	177223958
HNRNPC	ENSG00000092199	ENST00000553444	0.0328741	1	14	21209136	21269494
HNRNPC	ENSG00000092199	ENST00000557157	0.0328741	1	14	21209136	21269494
HNRNPC	ENSG00000092199	ENST00000553614	0.0328741	1	14	21209136	21269494
HNRNPK	ENSG00000165119	ENST00000376281	0.0467103	1	9	83968083	83980616
HNRNPK	ENSG00000165119	ENST00000360384	0.0467103	1	9	83968083	83980616
HNRNPK	ENSG00000165119	ENST00000492865	0.0467103	1	9	83968083	83980616
HNRNPK	ENSG00000165119	ENST00000457156	0.0467103	1	9	83968083	83980616
HNRNPK	ENSG00000165119	ENST00000472778	0.0467103	1	9	83968083	83980616
HSP90B1	ENSG00000166598	ENST00000299767	0.0194152	1	12	103930107	103953931
HSP90B1	ENSG00000166598	ENST00000551983	0.0194152	1	12	103930107	103953931
HSP90B1	ENSG00000166598	ENST00000552051	0.0194152	1	12	103930107	103953931
IFT52	ENSG00000101052	ENST00000460014	0.0427527	0.00739	20	43590937	43647299
IFT52	ENSG00000101052	ENST00000476986	0.0427527	1	20	43590937	43647299
IFT52	ENSG00000101052	ENST00000486243	0.0427527	1	20	43590937	43647299
ITPK1	ENSG00000100605	ENST00000553655	0.0213143	1	14	92936914	93116320
ITPK1	ENSG00000100605	ENST00000555495	0.0213143	1	14	92936914	93116320
ITPK1	ENSG00000100605	ENST00000553695	0.0213143	1	14	92936914	93116320
ITPK1	ENSG00000100605	ENST00000553452	0.0213143	1	14	92936914	93116320
LAMTOR4	ENSG00000188186	ENST00000474141	0.0174332	0.00157	7	100148912	100155944
LAMTOR4	ENSG00000188186	ENST00000466498	0.0174332	1	7	100148912	100155944
LAMTOR4	ENSG00000188186	ENST00000341942	0.0174332	1	7	100148912	100155944
LAMTOR4	ENSG00000188186	ENST00000490633	0.0174332	1	7	100148912	100155944
LEPROTL1	ENSG00000104660	ENST00000520739	0.016006	0.000320716	8	30095408	30177208
LEPROTL1	ENSG00000104660	ENST00000519466	0.016006	1	8	30095408	30177208
LEPROTL1	ENSG00000104660	ENST00000321250	0.016006	1	8	30095408	30177208
LEPROTL1	ENSG00000104660	ENST00000518001	0.016006	1	8	30095408	30177208
LGMN	ENSG00000100600	ENST00000555169	0.00133763	1	14	92703807	92748679
LGMN	ENSG00000100600	ENST00000557609	0.00133763	1	14	92703807	92748679
LGMN	ENSG00000100600	ENST00000556790	0.00133763	1	14	92703807	92748679
LGMN	ENSG00000100600	ENST00000557725	0.00133763	1	14	92703807	92748679
LGMN	ENSG00000100600	ENST00000554189	0.00133763	1	14	92703807	92748679
LUC7L	ENSG00000007392	ENST00000442701	0.0266521	0.504763	16	188969	229463
LUC7L	ENSG00000007392	ENST00000468732	0.0266521	1	16	188969	229463
LUC7L	ENSG00000007392	ENST00000430864	0.0266521	1	16	188969	229463
LUC7L	ENSG00000007392	ENST00000428363	0.0266521	1	16	188969	229463
LUC7L	ENSG00000007392	ENST00000467552	0.0266521	1	16	188969	229463
MAGED1	ENSG00000179222	ENST00000473931	0.00110352	1.18039e-05	X	51803007	51902354
MAGED1	ENSG00000179222	ENST00000326587	0.00110352	1	X	51803007	51902354
MAGED1	ENSG00000179222	ENST00000482188	0.00110352	1	X	51803007	51902354
MAN1A2	ENSG00000198162	ENST00000356554	0.00796815	1	1	117367449	117528872
MAN1A2	ENSG00000198162	ENST00000482811	0.00796815	1	1	117367449	117528872
MAN1A2	ENSG00000198162	ENST00000421535	0.00796815	1	1	117367449	117528872
MAN1A2	ENSG00000198162	ENST00000422329	0.00796815	1	1	117367449	117528872
MAN1B1	ENSG00000177239	ENST00000371589	0.0123631	1	9	137086857	137109189
MAN1B1	ENSG00000177239	ENST00000544448	0.0123631	1	9	137086857	137109189
MAN1B1	ENSG00000177239	ENST00000542372	0.0123631	1	9	137086857	137109189
MAN1B1	ENSG00000177239	ENST00000475449	0.0123631	1	9	137086857	137109189
MAN1B1	ENSG00000177239	ENST00000550113	0.0123631	1	9	137086857	137109189
MAPK1IP1L	ENSG00000168175	ENST00000554364	0.0245344	0.0388868	14	55051647	55070194
MAPK1IP1L	ENSG00000168175	ENST00000395468	0.0245344	1	14	55051647	55070194
MAPK1IP1L	ENSG00000168175	ENST00000556515	0.0245344	1	14	55051647	55070194
MAPK1IP1L	ENSG00000168175	ENST00000553976	0.0245344	1	14	55051647	55070194
MBD3	ENSG00000071655	ENST00000434436	0.0480835	0.426216	19	1573596	1592865
MBD3	ENSG00000071655	ENST00000592012	0.0480835	0.585664	19	1573596	1592865
MBD3	ENSG00000071655	ENST00000590830	0.0480835	1	19	1573596	1592865
MBD3	ENSG00000071655	ENST00000585903	0.0480835	1	19	1573596	1592865
MFSD1	ENSG00000118855	ENST00000476860	0.000100639	1.07758e-05	3	158732198	158829719
MFSD1	ENSG00000118855	ENST00000482835	0.000100639	0.563274	3	158732198	158829719
MFSD1	ENSG00000118855	ENST00000484166	0.000100639	1	3	158732198	158829719
MFSD1	ENSG00000118855	ENST00000471266	0.000100639	1	3	158732198	158829719
MFSD1	ENSG00000118855	ENST00000477743	0.000100639	1	3	158732198	158829719
MFSD1	ENSG00000118855	ENST00000465624	0.000100639	1	3	158732198	158829719
MFSD2A	ENSG00000168389	ENST00000372811	0.0467103	1	1	39955112	39969968
MFSD2A	ENSG00000168389	ENST00000434861	0.0467103	1	1	39955112	39969968
MFSD2A	ENSG00000168389	ENST00000483824	0.0467103	1	1	39955112	39969968
MFSD2A	ENSG00000168389	ENST00000491515	0.0467103	1	1	39955112	39969968
MMP15	ENSG00000102996	ENST00000219271	0.0468673	0	16	58025754	58046901
MMP15	ENSG00000102996	ENST00000570065	0.0468673	0	16	58025754	58046901
MORF4L2	ENSG00000123562	ENST00000360458	0.015487	1	X	103675496	103688158
MORF4L2	ENSG00000123562	ENST00000423833	0.015487	1	X	103675496	103688158
MORF4L2	ENSG00000123562	ENST00000467755	0.015487	1	X	103675496	103688158
MRPL22	ENSG00000082515	ENST00000518364	0.0305539	0.00616893	5	154941073	154969411
MRPL22	ENSG00000082515	ENST00000519059	0.0305539	0.654994	5	154941073	154969411
MRPL22	ENSG00000082515	ENST00000439747	0.0305539	1	5	154941073	154969411
NCOA4	ENSG00000266412	ENST00000580070	0.0467103	0.0545488	10	46005088	46030623
NCOA4	ENSG00000266412	ENST00000585132	0.0467103	1	10	46005088	46030623
NCOA4	ENSG00000266412	ENST00000581486	0.0467103	1	10	46005088	46030623
NDUFS7	ENSG00000115286	ENST00000534853	0.0463676	0.132366	19	1383527	1395589
NDUFS7	ENSG00000115286	ENST00000620479	0.0463676	1	19	1383527	1395589
NDUFS7	ENSG00000115286	ENST00000546172	0.0463676	1	19	1383527	1395589
NDUFS7	ENSG00000115286	ENST00000538929	0.0463676	1	19	1383527	1395589
NPTN	ENSG00000156642	ENST00000564551	0.0302784	0.104638	15	73560014	73634134
NPTN	ENSG00000156642	ENST00000345330	0.0302784	1	15	73560014	73634134
NPTN	ENSG00000156642	ENST00000565325	0.0302784	1	15	73560014	73634134
NPTN	ENSG00000156642	ENST00000562924	0.0302784	1	15	73560014	73634134
NPTN	ENSG00000156642	ENST00000561898	0.0302784	1	15	73560014	73634134
NT5E	ENSG00000135318	ENST00000257770	0.0277303	0.00733644	6	85449584	85495791
NT5E	ENSG00000135318	ENST00000369646	0.0277303	1	6	85449584	85495791
NT5E	ENSG00000135318	ENST00000416334	0.0277303	1	6	85449584	85495791
NUFIP2	ENSG00000108256	ENST00000225388	0.022492	0	17	29255839	29294148
NUFIP2	ENSG00000108256	ENST00000579665	0.022492	0	17	29255839	29294148
PABPN1	ENSG00000100836	ENST00000216727	0.0328741	1	14	23321457	23326163
PABPN1	ENSG00000100836	ENST00000397276	0.0328741	1	14	23321457	23326163
PABPN1	ENSG00000100836	ENST00000555295	0.0328741	1	14	23321457	23326163
PARK7	ENSG00000116288	ENST00000493373	0.00458356	0.0223043	1	7954291	7985505
PARK7	ENSG00000116288	ENST00000338639	0.00458356	1	1	7954291	7985505
PARK7	ENSG00000116288	ENST00000377493	0.00458356	1	1	7954291	7985505
PARK7	ENSG00000116288	ENST00000497113	0.00458356	1	1	7954291	7985505
PARK7	ENSG00000116288	ENST00000469225	0.00458356	1	1	7954291	7985505
PDCD4	ENSG00000150593	ENST00000444997	0.024872	1	10	110871795	110900006
PDCD4	ENSG00000150593	ENST00000483595	0.024872	1	10	110871795	110900006
PDCD4	ENSG00000150593	ENST00000498367	0.024872	1	10	110871795	110900006
PDZD2	ENSG00000133401	ENST00000438447	0.0249004	1	5	31639131	32110932
PDZD2	ENSG00000133401	ENST00000513852	0.0249004	1	5	31639131	32110932
PDZD2	ENSG00000133401	ENST00000509256	0.0249004	1	5	31639131	32110932
PDZD2	ENSG00000133401	ENST00000513184	0.0249004	1	5	31639131	32110932
PDZD2	ENSG00000133401	ENST00000503961	0.0249004	1	5	31639131	32110932
PECAM1	ENSG00000261371	ENST00000563924	0.00888224	1	17	64319415	64413776
PECAM1	ENSG00000261371	ENST00000568702	0.00888224	1	17	64319415	64413776
PECAM1	ENSG00000261371	ENST00000564866	0.00888224	1	17	64319415	64413776
PECAM1	ENSG00000261371	ENST00000566616	0.00888224	1	17	64319415	64413776
PECAM1	ENSG00000261371	ENST00000569967	0.00888224	1	17	64319415	64413776
PGK1	ENSG00000102144	ENST00000491291	0.0154045	1	X	77910739	78129295
PGK1	ENSG00000102144	ENST00000474281	0.0154045	1	X	77910739	78129295
PGK1	ENSG00000102144	ENST00000476531	0.0154045	1	X	77910739	78129295
PICALM	ENSG00000073921	ENST00000532317	0.0480835	1	11	85957175	86069882
PICALM	ENSG00000073921	ENST00000532603	0.0480835	1	11	85957175	86069882
PICALM	ENSG00000073921	ENST00000529016	0.0480835	1	11	85957175	86069882
PICALM	ENSG00000073921	ENST00000534412	0.0480835	1	11	85957175	86069882
PIGO	ENSG00000165282	ENST00000361778	0.0480835	1	9	35088688	35096601
PIGO	ENSG00000165282	ENST00000378617	0.0480835	1	9	35088688	35096601
PIGO	ENSG00000165282	ENST00000491687	0.0480835	1	9	35088688	35096601
PIGO	ENSG00000165282	ENST00000472208	0.0480835	1	9	35088688	35096601
PIH1D1	ENSG00000104872	ENST00000602226	0.0328741	0.00598992	19	49446298	49453497
PIH1D1	ENSG00000104872	ENST00000601825	0.0328741	1	19	49446298	49453497
PIH1D1	ENSG00000104872	ENST00000596895	0.0328741	1	19	49446298	49453497
PIH1D1	ENSG00000104872	ENST00000595516	0.0328741	1	19	49446298	49453497
PLEKHM2	ENSG00000116786	ENST00000462455	0.00117817	7.61087e-06	1	15684320	15734769
PLEKHM2	ENSG00000116786	ENST00000375793	0.00117817	1	1	15684320	15734769
PLEKHM2	ENSG00000116786	ENST00000642363	0.00117817	1	1	15684320	15734769
PLEKHM2	ENSG00000116786	ENST00000477849	0.00117817	1	1	15684320	15734769
PLSCR1	ENSG00000188313	ENST00000494568	0.0467103	0.0361454	3	146515180	146544856
PLSCR1	ENSG00000188313	ENST00000470496	0.0467103	1	3	146515180	146544856
PLSCR1	ENSG00000188313	ENST00000463777	0.0467103	1	3	146515180	146544856
PLXNB2	ENSG00000196576	ENST00000434732	0.0480835	0	22	50274979	50307646
PLXNB2	ENSG00000196576	ENST00000425954	0.0480835	0	22	50274979	50307646
PPA1	ENSG00000180817	ENST00000373232	0.0195569	0	10	70202835	70233911
PPA1	ENSG00000180817	ENST00000625364	0.0195569	0	10	70202835	70233911
PPIH	ENSG00000171960	ENST00000304979	0.0119392	0	1	42658335	42676758
PPIH	ENSG00000171960	ENST00000461351	0.0119392	0	1	42658335	42676758
PPP6R3	ENSG00000110075	ENST00000529172	0.0269648	0	11	68460731	68615334
PPP6R3	ENSG00000110075	ENST00000526574	0.0269648	0	11	68460731	68615334
PRKCE	ENSG00000171132	ENST00000462720	0.0471744	0.0146164	2	45651345	46187990
PRKCE	ENSG00000171132	ENST00000421201	0.0471744	1	2	45651345	46187990
PRKCE	ENSG00000171132	ENST00000306156	0.0471744	1	2	45651345	46187990
PSG1	ENSG00000231924	ENST00000601456	0.0481964	0.052021	19	42866464	42879822
PSG1	ENSG00000231924	ENST00000436291	0.0481964	1	19	42866464	42879822
PSG1	ENSG00000231924	ENST00000403380	0.0481964	1	19	42866464	42879822
PSG1	ENSG00000231924	ENST00000597058	0.0481964	1	19	42866464	42879822
PSG3	ENSG00000221826	ENST00000327495	0.0328741	0	19	42721638	42740481
PSG3	ENSG00000221826	ENST00000614582	0.0328741	0	19	42721638	42740481
PSG6	ENSG00000170848	ENST00000599753	0.0103681	1	19	42902086	42919563
PSG6	ENSG00000170848	ENST00000292125	0.0103681	1	19	42902086	42919563
PSG6	ENSG00000170848	ENST00000595062	0.0103681	1	19	42902086	42919563
PSG6	ENSG00000170848	ENST00000594375	0.0103681	1	19	42902086	42919563
PSMA1	ENSG00000129084	ENST00000524606	0.015487	0	11	14504874	14643635
PSMA1	ENSG00000129084	ENST00000533331	0.015487	0	11	14504874	14643635
PSMA3	ENSG00000100567	ENST00000557087	0.0427527	1	14	58244843	58272012
PSMA3	ENSG00000100567	ENST00000555743	0.0427527	1	14	58244843	58272012
PSMA3	ENSG00000100567	ENST00000553677	0.0427527	1	14	58244843	58272012
PSMB6	ENSG00000142507	ENST00000270586	0.0480835	0	17	4796144	4798502
PSMB6	ENSG00000142507	ENST00000571309	0.0480835	0	17	4796144	4798502
PTMA	ENSG00000187514	ENST00000409115	5.23229e-05	3.62825e-07	2	231706895	231713551
PTMA	ENSG00000187514	ENST00000409683	5.23229e-05	0.00303399	2	231706895	231713551
PTMA	ENSG00000187514	ENST00000341369	5.23229e-05	1	2	231706895	231713551
PTMA	ENSG00000187514	ENST00000440384	5.23229e-05	1	2	231706895	231713551
PUF60	ENSG00000179950	ENST00000527197	0.0213143	0.0140316	8	143816344	143829352
PUF60	ENSG00000179950	ENST00000349157	0.0213143	0.501643	8	143816344	143829352
PUF60	ENSG00000179950	ENST00000456095	0.0213143	1	8	143816344	143829352
PUF60	ENSG00000179950	ENST00000528999	0.0213143	1	8	143816344	143829352
QKI	ENSG00000112531	ENST00000540719	0.0467103	0.26305	6	163414000	163578592
QKI	ENSG00000112531	ENST00000537041	0.0467103	1	6	163414000	163578592
QKI	ENSG00000112531	ENST00000544361	0.0467103	1	6	163414000	163578592
QKI	ENSG00000112531	ENST00000541696	0.0467103	1	6	163414000	163578592
QSOX1	ENSG00000116260	ENST00000367600	0.0172693	0	1	180154869	180204030
QSOX1	ENSG00000116260	ENST00000443059	0.0172693	0	1	180154869	180204030
RAB11FIP5	ENSG00000135631	ENST00000486777	0.046292	1	2	73073382	73156721
RAB11FIP5	ENSG00000135631	ENST00000493523	0.046292	1	2	73073382	73156721
RAB11FIP5	ENSG00000135631	ENST00000479196	0.046292	1	2	73073382	73156721
RAB11FIP5	ENSG00000135631	ENST00000475951	0.046292	1	2	73073382	73156721
RAD23A	ENSG00000179262	ENST00000591499	0.022492	1	19	12945855	12953642
RAD23A	ENSG00000179262	ENST00000586534	0.022492	1	19	12945855	12953642
RAD23A	ENSG00000179262	ENST00000588826	0.022492	1	19	12945855	12953642
RAD23A	ENSG00000179262	ENST00000586375	0.022492	1	19	12945855	12953642
RAD23A	ENSG00000179262	ENST00000590881	0.022492	1	19	12945855	12953642
RAD23A	ENSG00000179262	ENST00000591467	0.022492	1	19	12945855	12953642
RBM12	ENSG00000244462	ENST00000424458	0.01123	0.00748365	20	35648925	35664956
RBM12	ENSG00000244462	ENST00000435161	0.01123	0.297186	20	35648925	35664956
RBM12	ENSG00000244462	ENST00000374104	0.01123	1	20	35648925	35664956
RBM12	ENSG00000244462	ENST00000374114	0.01123	1	20	35648925	35664956
RBMS1	ENSG00000153250	ENST00000475103	0.0154219	0.0095296	2	160272151	160493807
RBMS1	ENSG00000153250	ENST00000409289	0.0154219	0.210392	2	160272151	160493807
RBMS1	ENSG00000153250	ENST00000474820	0.0154219	1	2	160272151	160493807
RBMS1	ENSG00000153250	ENST00000348849	0.0154219	1	2	160272151	160493807
REEP5	ENSG00000129625	ENST00000379638	0.0463676	1	5	112876385	112922289
REEP5	ENSG00000129625	ENST00000513339	0.0463676	1	5	112876385	112922289
REEP5	ENSG00000129625	ENST00000474542	0.0463676	1	5	112876385	112922289
REEP5	ENSG00000129625	ENST00000504247	0.0463676	1	5	112876385	112922289
REXO2	ENSG00000076043	ENST00000541703	0.01123	0.560691	11	114439435	114450279
REXO2	ENSG00000076043	ENST00000539275	0.01123	1	11	114439435	114450279
REXO2	ENSG00000076043	ENST00000539119	0.01123	1	11	114439435	114450279
RHOA	ENSG00000067560	ENST00000418115	0.00117817	1	3	49359139	49412998
RHOA	ENSG00000067560	ENST00000454011	0.00117817	1	3	49359139	49412998
RHOA	ENSG00000067560	ENST00000445425	0.00117817	1	3	49359139	49412998
RHOBTB1	ENSG00000072422	ENST00000357917	0.0467103	1	10	60869438	61001440
RHOBTB1	ENSG00000072422	ENST00000496237	0.0467103	1	10	60869438	61001440
RHOBTB1	ENSG00000072422	ENST00000483488	0.0467103	1	10	60869438	61001440
RPL29	ENSG00000162244	ENST00000475248	0.0427527	0.0376065	3	51993522	51995895
RPL29	ENSG00000162244	ENST00000492277	0.0427527	1	3	51993522	51995895
RPL29	ENSG00000162244	ENST00000294189	0.0427527	1	3	51993522	51995895
RPL4	ENSG00000174444	ENST00000565723	0.00133763	1	15	66498015	66524532
RPL4	ENSG00000174444	ENST00000561775	0.00133763	1	15	66498015	66524532
RPL4	ENSG00000174444	ENST00000569696	0.00133763	1	15	66498015	66524532
RPL4	ENSG00000174444	ENST00000563473	0.00133763	1	15	66498015	66524532
RPL4	ENSG00000174444	ENST00000564439	0.00133763	1	15	66498015	66524532
RPS15A	ENSG00000134419	ENST00000563390	0.0154219	1	16	18781295	18790383
RPS15A	ENSG00000134419	ENST00000562935	0.0154219	1	16	18781295	18790383
RPS15A	ENSG00000134419	ENST00000563579	0.0154219	1	16	18781295	18790383
RPS16	ENSG00000105193	ENST00000599705	0.0481766	0.059325	19	39433137	39435949
RPS16	ENSG00000105193	ENST00000251453	0.0481766	0.116836	19	39433137	39435949
RPS16	ENSG00000105193	ENST00000601655	0.0481766	1	19	39433137	39435949
RPS18	ENSG00000231500	ENST00000439602	0.0480835	0	6	33272075	33276511
RPS18	ENSG00000231500	ENST00000479802	0.0480835	0	6	33272075	33276511
RSRP1	ENSG00000117616	ENST00000564223	0.0345212	0.00458245	1	25242249	25338213
RSRP1	ENSG00000117616	ENST00000568212	0.0345212	1	1	25242249	25338213
RSRP1	ENSG00000117616	ENST00000561867	0.0345212	1	1	25242249	25338213
RXRA	ENSG00000186350	ENST00000481739	0.0172693	0	9	134317098	134440585
RXRA	ENSG00000186350	ENST00000356384	0.0172693	0	9	134317098	134440585
SART1	ENSG00000175467	ENST00000312397	0.00888224	1	11	65961728	65980137
SART1	ENSG00000175467	ENST00000533386	0.00888224	1	11	65961728	65980137
SART1	ENSG00000175467	ENST00000529580	0.00888224	1	11	65961728	65980137
SART1	ENSG00000175467	ENST00000528137	0.00888224	1	11	65961728	65980137
SCAF11	ENSG00000139218	ENST00000547950	0.0480835	0.0911773	12	45919131	45992120
SCAF11	ENSG00000139218	ENST00000551391	0.0480835	0.390129	12	45919131	45992120
SCAF11	ENSG00000139218	ENST00000369367	0.0480835	1	12	45919131	45992120
SCAF11	ENSG00000139218	ENST00000547018	0.0480835	1	12	45919131	45992120
SCAF11	ENSG00000139218	ENST00000484275	0.0480835	1	12	45919131	45992120
SCARB1	ENSG00000073060	ENST00000261693	0.00684491	1	12	124776856	124882668
SCARB1	ENSG00000073060	ENST00000545305	0.00684491	1	12	124776856	124882668
SCARB1	ENSG00000073060	ENST00000546215	0.00684491	1	12	124776856	124882668
SDC1	ENSG00000115884	ENST00000254351	0.00458356	0	2	20200797	20225433
SDC1	ENSG00000115884	ENST00000429035	0.00458356	0	2	20200797	20225433
SEC62	ENSG00000008952	ENST00000480708	0.00489192	1	3	169966635	169998373
SEC62	ENSG00000008952	ENST00000481435	0.00489192	1	3	169966635	169998373
SEC62	ENSG00000008952	ENST00000470355	0.00489192	1	3	169966635	169998373
SERPINE2	ENSG00000135919	ENST00000409304	0.0468673	0.0879746	2	223975045	224039318
SERPINE2	ENSG00000135919	ENST00000432738	0.0468673	0.156137	2	223975045	224039318
SERPINE2	ENSG00000135919	ENST00000478966	0.0468673	1	2	223975045	224039318
SHC1	ENSG00000160691	ENST00000490667	0.0345212	1	1	154962298	154974395
SHC1	ENSG00000160691	ENST00000414115	0.0345212	1	1	154962298	154974395
SHC1	ENSG00000160691	ENST00000444179	0.0345212	1	1	154962298	154974395
SHC1	ENSG00000160691	ENST00000366442	0.0345212	1	1	154962298	154974395
SLC25A3	ENSG00000075415	ENST00000547534	0.0422578	0.0660385	12	98593591	98606379
SLC25A3	ENSG00000075415	ENST00000552981	0.0422578	0.288199	12	98593591	98606379
SLC25A3	ENSG00000075415	ENST00000548480	0.0422578	1	12	98593591	98606379
SLC38A2	ENSG00000134294	ENST00000551405	0.0345212	0.0155509	12	46358188	46372773
SLC38A2	ENSG00000134294	ENST00000256689	0.0345212	0.385767	12	46358188	46372773
SLC38A2	ENSG00000134294	ENST00000552703	0.0345212	1	12	46358188	46372773
SLC38A2	ENSG00000134294	ENST00000548870	0.0345212	1	12	46358188	46372773
SLC39A7	ENSG00000112473	ENST00000374675	0.0138426	0	6	33200445	33204439
SLC39A7	ENSG00000112473	ENST00000374677	0.0138426	0	6	33200445	33204439
SMAD4	ENSG00000141646	ENST00000586253	0.00763214	0.0677018	18	51028394	51085045
SMAD4	ENSG00000141646	ENST00000592911	0.00763214	1	18	51028394	51085045
SMAD4	ENSG00000141646	ENST00000592186	0.00763214	1	18	51028394	51085045
SMAD4	ENSG00000141646	ENST00000611848	0.00763214	1	18	51028394	51085045
SMARCE1	ENSG00000073584	ENST00000431889	0.0467103	1	17	40624962	40648654
SMARCE1	ENSG00000073584	ENST00000645478	0.0467103	1	17	40624962	40648654
SMARCE1	ENSG00000073584	ENST00000578112	0.0467103	1	17	40624962	40648654
SMARCE1	ENSG00000073584	ENST00000582955	0.0467103	1	17	40624962	40648654
SMPD1	ENSG00000166311	ENST00000530395	0.0138426	0.00378686	11	6390440	6394998
SMPD1	ENSG00000166311	ENST00000533196	0.0138426	0.0141516	11	6390440	6394998
SMPD1	ENSG00000166311	ENST00000342245	0.0138426	1	11	6390440	6394998
SMPD1	ENSG00000166311	ENST00000526280	0.0138426	1	11	6390440	6394998
SMS	ENSG00000102172	ENST00000404933	0.0175971	1	X	21940709	21994837
SMS	ENSG00000102172	ENST00000379404	0.0175971	1	X	21940709	21994837
SMS	ENSG00000102172	ENST00000478094	0.0175971	1	X	21940709	21994837
SPCS2	ENSG00000118363	ENST00000527290	0.000665518	1.27272e-05	11	74949261	74979033
SPCS2	ENSG00000118363	ENST00000527225	0.000665518	0.00038994	11	74949261	74979033
SPCS2	ENSG00000118363	ENST00000526883	0.000665518	1	11	74949261	74979033
SREK1	ENSG00000153914	ENST00000523851	0.000899205	3.56025e-06	5	66139971	66183615
SREK1	ENSG00000153914	ENST00000520058	0.000899205	0.714237	5	66139971	66183615
SREK1	ENSG00000153914	ENST00000284041	0.000899205	1	5	66139971	66183615
SREK1	ENSG00000153914	ENST00000518110	0.000899205	1	5	66139971	66183615
SSR1	ENSG00000124783	ENST00000483409	0.0467103	0.00865102	6	7268306	7347446
SSR1	ENSG00000124783	ENST00000479365	0.0467103	1	6	7268306	7347446
SSR1	ENSG00000124783	ENST00000397511	0.0467103	1	6	7268306	7347446
SSR1	ENSG00000124783	ENST00000489567	0.0467103	1	6	7268306	7347446
SSR1	ENSG00000124783	ENST00000488834	0.0467103	1	6	7268306	7347446
STAT6	ENSG00000166888	ENST00000554202	0.0462977	0	12	57095408	57132139
STAT6	ENSG00000166888	ENST00000555375	0.0462977	0	12	57095408	57132139
STIP1	ENSG00000168439	ENST00000305218	0.01123	1	11	64185272	64204543
STIP1	ENSG00000168439	ENST00000536973	0.01123	1	11	64185272	64204543
STIP1	ENSG00000168439	ENST00000538945	0.01123	1	11	64185272	64204543
STIP1	ENSG00000168439	ENST00000543847	0.01123	1	11	64185272	64204543
STIP1	ENSG00000168439	ENST00000538497	0.01123	1	11	64185272	64204543
STK24	ENSG00000102572	ENST00000376547	0.0467103	0	13	98445185	98577940
STK24	ENSG00000102572	ENST00000491878	0.0467103	0	13	98445185	98577940
SUMF2	ENSG00000129103	ENST00000452216	0.0314217	1	7	56064002	56080670
SUMF2	ENSG00000129103	ENST00000436782	0.0314217	1	7	56064002	56080670
SUMF2	ENSG00000129103	ENST00000529457	0.0314217	1	7	56064002	56080670
SYNGR2	ENSG00000108639	ENST00000585591	0.0345212	0	17	78168581	78173527
SYNGR2	ENSG00000108639	ENST00000588282	0.0345212	0	17	78168581	78173527
TBC1D15	ENSG00000121749	ENST00000462788	0.0166407	0.00572866	12	71839707	71927248
TBC1D15	ENSG00000121749	ENST00000485960	0.0166407	0.213085	12	71839707	71927248
TBC1D15	ENSG00000121749	ENST00000548679	0.0166407	1	12	71839707	71927248
TBC1D15	ENSG00000121749	ENST00000546450	0.0166407	1	12	71839707	71927248
THUMPD1	ENSG00000066654	ENST00000569768	0.022492	0.00431975	16	20702816	20742084
THUMPD1	ENSG00000066654	ENST00000636554	0.022492	0.720949	16	20702816	20742084
THUMPD1	ENSG00000066654	ENST00000381337	0.022492	1	16	20702816	20742084
THUMPD1	ENSG00000066654	ENST00000396083	0.022492	1	16	20702816	20742084
TMEM167B	ENSG00000215717	ENST00000338272	0.0172693	0	1	109090764	109096934
TMEM167B	ENSG00000215717	ENST00000479160	0.0172693	0	1	109090764	109096934
TMEM205	ENSG00000105518	ENST00000592952	0.0185662	0.0017909	19	11342776	11346518
TMEM205	ENSG00000105518	ENST00000586218	0.0185662	1	19	11342776	11346518
TMEM205	ENSG00000105518	ENST00000590788	0.0185662	1	19	11342776	11346518
TNPO2	ENSG00000105576	ENST00000587068	0.0209002	1	19	12699201	12724011
TNPO2	ENSG00000105576	ENST00000588491	0.0209002	1	19	12699201	12724011
TNPO2	ENSG00000105576	ENST00000588151	0.0209002	1	19	12699201	12724011
TNPO2	ENSG00000105576	ENST00000588484	0.0209002	1	19	12699201	12724011
TSG101	ENSG00000074319	ENST00000580814	0.0287246	1	11	18468336	18526951
TSG101	ENSG00000074319	ENST00000540555	0.0287246	1	11	18468336	18526951
TSG101	ENSG00000074319	ENST00000544804	0.0287246	1	11	18468336	18526951
TSG101	ENSG00000074319	ENST00000542488	0.0287246	1	11	18468336	18526951
TUBA1B	ENSG00000123416	ENST00000336023	0.0191087	0	12	49127782	49131397
TUBA1B	ENSG00000123416	ENST00000550367	0.0191087	0	12	49127782	49131397
UBE2A	ENSG00000077721	ENST00000346330	0.0159413	0.0139319	X	119574536	119591083
UBE2A	ENSG00000077721	ENST00000630695	0.0159413	0.173339	X	119574536	119591083
UBE2A	ENSG00000077721	ENST00000625938	0.0159413	1	X	119574536	119591083
UBE2A	ENSG00000077721	ENST00000629303	0.0159413	1	X	119574536	119591083
UBE2A	ENSG00000077721	ENST00000628734	0.0159413	1	X	119574536	119591083
VPS35	ENSG00000069329	ENST00000568642	0.0467103	0	16	46656132	46689518
VPS35	ENSG00000069329	ENST00000640313	0.0467103	0	16	46656132	46689518
VPS8	ENSG00000156931	ENST00000628962	0.0138426	0	3	184812143	185052614
VPS8	ENSG00000156931	ENST00000426319	0.0138426	0	3	184812143	185052614
WDR20	ENSG00000140153	ENST00000558854	0.00731424	0.0169802	14	102139503	102224847
WDR20	ENSG00000140153	ENST00000558135	0.00731424	1	14	102139503	102224847
WDR20	ENSG00000140153	ENST00000558567	0.00731424	1	14	102139503	102224847
WDR20	ENSG00000140153	ENST00000454394	0.00731424	1	14	102139503	102224847
WDR20	ENSG00000140153	ENST00000556511	0.00731424	1	14	102139503	102224847
YIPF2	ENSG00000130733	ENST00000253031	0.00760518	1	19	10922185	10928681
YIPF2	ENSG00000130733	ENST00000592646	0.00760518	1	19	10922185	10928681
YIPF2	ENSG00000130733	ENST00000589971	0.00760518	1	19	10922185	10928681
YIPF2	ENSG00000130733	ENST00000591872	0.00760518	1	19	10922185	10928681
YIPF2	ENSG00000130733	ENST00000588347	0.00760518	1	19	10922185	10928681
YIPF5	ENSG00000145817	ENST00000274496	0.029666	0.767226	5	144158162	144170714
YIPF5	ENSG00000145817	ENST00000448443	0.029666	1	5	144158162	144170714
YIPF5	ENSG00000145817	ENST00000519064	0.029666	1	5	144158162	144170714
YIPF5	ENSG00000145817	ENST00000522203	0.029666	1	5	144158162	144170714
ZNF706	ENSG00000120963	ENST00000519103	0.000363186	9.26106e-06	8	101177878	101206193
ZNF706	ENSG00000120963	ENST00000521272	0.000363186	0.00425677	8	101177878	101206193
ZNF706	ENSG00000120963	ENST00000520984	0.000363186	1	8	101177878	101206193
ZNF706	ENSG00000120963	ENST00000311212	0.000363186	1	8	101177878	101206193
ZNF706	ENSG00000120963	ENST00000520498	0.000363186	1	8	101177878	101206193
ZNF706	ENSG00000120963	ENST00000523146	0.000363186	1	8	101177878	101206193
ZNF706	ENSG00000120963	ENST00000519916	0.000363186	1	8	101177878	101206193
